# Supplementary material for: Genome-wide identification and developmental expression profiling of long noncoding RNAs during Drosophila metamorphosis
Source: Sci Rep. 2016 Mar 21;6:23330. doi: 10.1038/srep23330 (PMC4800424; doi:10.1038/srep23330)
Supplement: Supplementary Data 1 [file srep23330-s2.xls]

## Sheet: lncRNAs
Transcript	Gene	Chromosome	Start	Stop	Size of exon (bp)	Number of exons	Novel lncRNA (Y or N)
chr2L_8703792_8704176.0	chr2L_8703792_8704176.0	chr2L	8703791	8704176	329	2	Y
chr2L_19569521_19569871.0	chr2L_19569521_19569871.0	chr2L	19569521	19569871	351	1	Y
chr3R_13741855_13742347.0	chr3R_13741855_13742347.0	chr3R	13741854	13742347	493	1	Y
chr2L_14086002_14086238.0	chr2L_14086002_14086238.0	chr2L	14086001	14086238	237	1	Y
chr2R_8672578_8673094.0	chr2R_8672578_8673094.0	chr2R	8672577	8673094	458	2	Y
chr3R_10300701_10300955.0	chr3R_10300701_10300955.0	chr3R	10300701	10300955	255	1	Y
IP13033	IP13033	chr3R	21412824	21414581	723	2	Y
chr2R_9377823_9378188.0	chr2R_9377823_9378188.0	chr2R	9377823	9378188	366	1	Y
cact-MIP21525	cact	chr2L	16313035	16318298	986	1	Y
chr3R_1917296_1917503.0	chr3R_1917296_1917503.0	chr3R	1917295	1917503	208	1	Y
chr2L_15846923_15847417.0	chr2L_15846923_15847417.0	chr2L	15846922	15847417	495	1	Y
chr2R_10912640_10913060.0	chr2R_10912640_10913060.0	chr2R	10912639	10913060	421	1	Y
chr2L_18313534_18314078.0	chr2L_18313534_18314078.0	chr2L	18313533	18314078	545	1	Y
chr2R_12193544_12194199.0	chr2R_12193544_12194199.0	chr2R	12193543	12194199	656	1	Y
chr3L_16432902_16433603.0	chr3L_16432902_16433603.0	chr3L	16432902	16433603	702	1	Y
chr2L_21798044_21799854.0	chr2L_21798044_21799854.0	chr2L	21798043	21799854	1688	3	Y
chr2R_17615031_17615721.0	chr2R_17615031_17615721.0	chr2R	17615030	17615721	691	3	Y
chr3R_5867752_5868300.0	chr3R_5867752_5868300.0	chr3R	5867751	5868300	549	3	Y
chr2L_3667472_3667893.0	chr2L_3667472_3667893.0	chr2L	3667471	3667893	422	1	Y
chr3L_18421630_18422370.0	chr3L_18421630_18422370.0	chr3L	18421629	18422370	741	1	Y
chr2L_11661679_11662559.0	chr2L_11661679_11662559.0	chr2L	11661678	11662559	881	1	Y
chr2L_4334987_4335394.0	chr2L_4334987_4335394.0	chr2L	4334986	4335394	408	1	Y
chr2L_3106943_3107159.0	chr2L_3106943_3107159.0	chr2L	3106942	3107159	217	1	Y
chr3L_1269661_1269923.0	chr3L_1269661_1269923.0	chr3L	1269660	1269923	263	1	Y
chr2L_11205639_11206097.0	chr2L_11205639_11206097.0	chr2L	11205638	11206097	459	1	Y
CG4857-GM01206	CG4857	chrX	4020891	4022138	1185	2	Y
chr2L_21869108_21869569.0	chr2L_21869108_21869569.0	chr2L	21869107	21869569	462	1	Y
chr2L_3268204_3268702.0	chr2L_3268204_3268702.0	chr2L	3268203	3268702	499	1	Y
Chd1-MIP01689	Chd1	chr2L	2986144	2987380	796	4	Y
chr2R_18261226_18261489.0	chr2R_18261226_18261489.0	chr2R	18261225	18261489	264	4	Y
chr2L_20918212_20918617.0	chr2L_20918212_20918617.0	chr2L	20918211	20918617	406	1	Y
chr2L_22169643_22170188.0	chr2L_22169643_22170188.0	chr2L	22169642	22170188	546	1	Y
chr3L_9860918_9861213.0	chr3L_9860918_9861213.0	chr3L	9860917	9861213	296	1	Y
CG3436.d	CG3436	chr2L	155853	156625	698	2	Y
DMG4-MB6.chrX.37.001.a	DMG4-MB6.chrX.37.001	chrX	20362153	20381687	512	3	Y
chr2L_10785500_10786177.0	chr2L_10785500_10786177.0	chr2L	10785500	10786177	678	1	Y
chr2L_3104100_3104562.0	chr2L_3104100_3104562.0	chr2L	3104100	3104562	463	1	Y
chr2L_12840864_12841381.0	chr2L_12840864_12841381.0	chr2L	12840863	12841381	432	1	Y
chr3R_23825202_23826732.0	chr3R_23825202_23826732.0	chr3R	23825201	23826732	1531	1	Y
CG13947-IP20553	CG13947	chr2L	779208	779655	447	1	Y
chr2L_11203258_11203613.0	chr2L_11203258_11203613.0	chr2L	11203257	11203613	356	1	Y
chr3L_22343822_22344070.0	chr3L_22343822_22344070.0	chr3L	22343822	22344070	249	1	Y
chr2L_858412_858976.0	chr2L_858412_858976.0	chr2L	858411	858976	565	1	Y
chr3R_23363968_23364885.0	chr3R_23363968_23364885.0	chr3R	23363967	23364885	918	1	Y
chr2L_18795816_18796184.0	chr2L_18795816_18796184.0	chr2L	18795815	18796184	369	1	Y
chr3L_13075247_13075793.0	chr3L_13075247_13075793.0	chr3L	13075246	13075793	547	1	Y
chr2L_799858_800348.0	chr2L_799858_800348.0	chr2L	799857	800348	491	1	Y
chr2L_15202262_15203746.0	chr2L_15202262_15203746.0	chr2L	15202261	15203746	367	2	Y
MIP19007	MIP19007	chr2R	18553214	18553650	374	2	Y
CG31736-RA	CG31736	chr2L	15968417	15969118	701	1	Y
chr3R_22864776_22865035.0	chr3R_22864776_22865035.0	chr3R	22864775	22865035	260	1	Y
chr3R_1917917_1918207.0	chr3R_1917917_1918207.0	chr3R	1917916	1918207	291	1	Y
chr2L_859035_859430.0	chr2L_859035_859430.0	chr2L	859034	859430	396	1	Y
MIP22536	MIP22536	chr3L	3891645	3891981	336	1	Y
chr2L_4614013_4614300.0	chr2L_4614013_4614300.0	chr2L	4614012	4614300	288	1	Y
chr2R_11081713_11081988.0	chr2R_11081713_11081988.0	chr2R	11081712	11081988	276	1	Y
chr2L_8705131_8705378.0	chr2L_8705131_8705378.0	chr2L	8705130	8705378	248	1	Y
chr3L_18057582_18057993.0	chr3L_18057582_18057993.0	chr3L	18057581	18057993	412	1	Y
MIP20239	MIP20239	chr2L	19978828	19979723	833	2	Y
chr2L_16003730_16004250.0	chr2L_16003730_16004250.0	chr2L	16003729	16004250	521	1	Y
chr2R_135227_135517.0	chr2R_135227_135517.0	chr2R	135226	135517	291	1	Y
chr2L_17369533_17370064.0	chr2L_17369533_17370064.0	chr2L	17369533	17370064	532	1	Y
chr2L_2000414_2000927.0	chr2L_2000414_2000927.0	chr2L	2000413	2000927	514	1	Y
chr2L_17918528_17919176.0	chr2L_17918528_17919176.0	chr2L	17918527	17919176	588	2	Y
chr2L_14496969_14498135.0	chr2L_14496969_14498135.0	chr2L	14496968	14498135	1167	1	Y
chr2L_2532935_2533689.0	chr2L_2532935_2533689.0	chr2L	2532934	2533689	755	1	Y
chr2L_12504485_12504711.0	chr2L_12504485_12504711.0	chr2L	12504485	12504711	227	1	Y
chr3L_15055281_15055717.0	chr3L_15055281_15055717.0	chr3L	15055280	15055717	437	1	Y
chr2L_22923851_22925105.0	chr2L_22923851_22925105.0	chr2L	22923850	22925105	1255	1	Y
chrU_7356781_7357351.0	chrU_7356781_7357351.0	chrU	7356780	7357351	438	3	Y
chr3L_10788056_10788284.0	chr3L_10788056_10788284.0	chr3L	10788055	10788284	229	1	Y
chr2L_18400490_18401303.0	chr2L_18400490_18401303.0	chr2L	18400489	18401303	759	2	Y
chr2L_259967_260321.0	chr2L_259967_260321.0	chr2L	259966	260321	355	1	Y
chr2L_20947036_20948205.0	chr2L_20947036_20948205.0	chr2L	20947035	20948205	1170	1	Y
chr3L_18316644_18317098.0	chr3L_18316644_18317098.0	chr3L	18316643	18317098	455	1	Y
chr2L_19262301_19263063.0	chr2L_19262301_19263063.0	chr2L	19262300	19263063	763	1	Y
chr2L_5631727_5632034.0	chr2L_5631727_5632034.0	chr2L	5631726	5632034	308	1	Y
CG3436-RB.a	CG3436	chr2L	156028	156680	578	1	Y
chr2L_17247213_17247660.0	chr2L_17247213_17247660.0	chr2L	17247213	17247660	448	1	Y
chr2L_6569369_6570227.0	chr2L_6569369_6570227.0	chr2L	6569368	6570227	859	1	Y
chr3L_22413968_22414504.0	chr3L_22413968_22414504.0	chr3L	22413967	22414504	537	1	Y
chr2L_14044987_14045843.0	chr2L_14044987_14045843.0	chr2L	14044986	14045843	857	1	Y
CG40463-RA	CG40463	chr2L	20225874	20226569	695	1	Y
chr2L_4249169_4249714.0	chr2L_4249169_4249714.0	chr2L	4249168	4249714	546	1	Y
chr2L_18664469_18665119.0	chr2L_18664469_18665119.0	chr2L	18664468	18665119	579	2	Y
chr2L_10638224_10638442.0	chr2L_10638224_10638442.0	chr2L	10638224	10638442	219	1	Y
chr2L_9737707_9737923.0	chr2L_9737707_9737923.0	chr2L	9737707	9737923	217	1	Y
mod(mdg4)-IP17341	mod(mdg4)	chr3R	17195822	17197491	1669	1	Y
chr2L_15277808_15279632.0	chr2L_15277808_15279632.0	chr2L	15277807	15279632	779	2	Y
chr3R_5635916_5636452.0	chr3R_5635916_5636452.0	chr3R	5635915	5636452	537	2	Y
chr2L_15279832_15280513.0	chr2L_15279832_15280513.0	chr2L	15279831	15280513	682	1	Y
CG5781-MIP22220	CG5781	chr2L	12695834	12696460	468	1	Y
chr2R_4962974_4963377.0	chr2R_4962974_4963377.0	chr2R	4962973	4963377	404	1	Y
chr2L_9725750_9726266.0	chr2L_9725750_9726266.0	chr2L	9725749	9726266	433	1	Y
chr3L_754824_755479.0	chr3L_754824_755479.0	chr3L	754823	755479	354	2	Y
MIP22416	MIP22416	chr3R	19215866	19216288	423	1	Y
CG14103-IP08647	CG14103	chr3L	19796473	19797048	575	1	Y
chr2L_479146_479357.0	chr2L_479146_479357.0	chr2L	479145	479357	212	1	Y
MIP12921	MIP12921	chr3R	279272	280017	576	2	Y
chr2L_11184371_11184996.0	chr2L_11184371_11184996.0	chr2L	11184370	11184996	626	1	Y
chr2L_1136532_1137444.0	chr2L_1136532_1137444.0	chr2L	1136531	1137444	913	1	Y
chr2L_11736321_11737536.0	chr2L_11736321_11737536.0	chr2L	11736320	11737536	1177	1	Y
chr2L_22705365_22706170.0	chr2L_22705365_22706170.0	chr2L	22705364	22706170	806	1	Y
chr2L_16982540_16983106.0	chr2L_16982540_16983106.0	chr2L	16982539	16983106	567	1	Y
chr2L_12092769_12093234.0	chr2L_12092769_12093234.0	chr2L	12092768	12093234	466	1	Y
chr2L_12640976_12641280.0	chr2L_12640976_12641280.0	chr2L	12640975	12641280	305	1	Y
chr2L_12645861_12646341.0	chr2L_12645861_12646341.0	chr2L	12645860	12646341	481	1	Y
chr2L_14087339_14087616.0	chr2L_14087339_14087616.0	chr2L	14087338	14087616	278	1	Y
chr2L_14839754_14840121.0	chr2L_14839754_14840121.0	chr2L	14839753	14840121	368	1	Y
chr2L_15515802_15516745.0	chr2L_15515802_15516745.0	chr2L	15515801	15516745	944	1	Y
chr2L_15865315_15883206.0	chr2L_15865315_15883206.0	chr2L	15882671	15883000	329	1	Y
chr2L_16001934_16002275.0	chr2L_16001934_16002275.0	chr2L	16001933	16002275	342	1	Y
chr2L_16628843_16629150.0	chr2L_16628843_16629150.0	chr2L	16628842	16629150	308	1	Y
chr2L_17206701_17207074.0	chr2L_17206701_17207074.0	chr2L	17206701	17207074	374	1	Y
chr2L_17225614_17226103.0	chr2L_17225614_17226103.0	chr2L	17225613	17226103	490	1	Y
chr2L_9405836_9406263.0	chr2L_9405836_9406263.0	chr2L	9405835	9406263	428	1	Y
chr2L_17902827_17903063.0	chr2L_17902827_17903063.0	chr2L	17902826	17903063	237	1	Y
chr2L_17948137_17948847.0	chr2L_17948137_17948847.0	chr2L	17948136	17948847	711	1	Y
chr2L_19217295_19218160.0	chr2L_19217295_19218160.0	chr2L	19217294	19218160	732	1	Y
chr2L_19269033_19271849.0	chr2L_19269033_19271849.0	chr2L	19269032	19271849	1330	1	Y
chr2L_19271918_19272863.0	chr2L_19271918_19272863.0	chr2L	19271917	19272863	594	2	Y
chr2L_21868225_21868869.0	chr2L_21868225_21868869.0	chr2L	21868224	21868869	476	2	Y
chr2L_21977298_21977662.0	chr2L_21977298_21977662.0	chr2L	21977297	21977662	365	1	Y
chr2L_22445906_22446879.0	chr2L_22445906_22446879.0	chr2L	22445905	22446879	974	1	Y
chr2L_2278153_2279251.0	chr2L_2278153_2279251.0	chr2L	2278152	2279251	1099	1	Y
chr2L_2391513_2392180.0	chr2L_2391513_2392180.0	chr2L	2391512	2392180	668	1	Y
chr2L_267102_267482.0	chr2L_267102_267482.0	chr2L	267101	267482	381	1	Y
chr2L_3101041_3101514.0	chr2L_3101041_3101514.0	chr2L	3101040	3101514	474	1	Y
chr2L_3101669_3101932.0	chr2L_3101669_3101932.0	chr2L	3101669	3101932	264	1	Y
chr2L_3103395_3103653.0	chr2L_3103395_3103653.0	chr2L	3103394	3103653	259	1	Y
chr2L_3210520_3211409.0	chr2L_3210520_3211409.0	chr2L	3210519	3211409	890	1	Y
chr2L_3627636_3627855.0	chr2L_3627636_3627855.0	chr2L	3627636	3627855	220	1	Y
chr2L_4335788_4336447.0	chr2L_4335788_4336447.0	chr2L	4335787	4336447	660	1	Y
chr3R_8123227_8124082.0	chr3R_8123227_8124082.0	chr3R	8123226	8124082	856	1	Y
chr2L_4612565_4613604.0	chr2L_4612565_4613604.0	chr2L	4612564	4613604	1040	1	Y
chr2L_481217_481542.0	chr2L_481217_481542.0	chr2L	481216	481542	326	1	Y
chr2L_483328_484045.0	chr2L_483328_484045.0	chr2L	483327	484045	718	1	Y
chr2L_6088263_6088504.0	chr2L_6088263_6088504.0	chr2L	6088262	6088504	242	1	Y
chr2L_6360412_6361455.0	chr2L_6360412_6361455.0	chr2L	6360411	6361455	987	2	Y
chr2L_6749660_6749877.0	chr2L_6749660_6749877.0	chr2L	6749659	6749877	218	1	Y
chr2L_7133822_7134047.0	chr2L_7133822_7134047.0	chr2L	7133821	7134047	226	1	Y
chr2L_8809498_8810978.0	chr2L_8809498_8810978.0	chr2L	8809497	8810978	1481	1	Y
chr2L_8887436_8888049.0	chr2L_8887436_8888049.0	chr2L	8887435	8888049	614	1	Y
chr2L_9327018_9327652.0	chr2L_9327018_9327652.0	chr2L	9327017	9327652	635	1	Y
chr2L_9721046_9721343.0	chr2L_9721046_9721343.0	chr2L	9721045	9721343	298	1	Y
chr2R_12619543_12619837.0	chr2R_12619543_12619837.0	chr2R	12619542	12619837	295	1	Y
chr3R_5565700_5565978.0	chr3R_5565700_5565978.0	chr3R	5565699	5565978	279	1	Y
chr3L_3884480_3884806.0	chr3L_3884480_3884806.0	chr3L	3884479	3884806	268	2	Y
DMG4-MB6.chr2L.29.011.a	DMG4-MB6.chr2L.29.011	chr2L	17739674	17752177	278	2	Y
DMG4-MB6.chr2L.35.006.a	DMG4-MB6.chr2L.35.006	chr2L	20928788	20929525	628	2	Y
CG31563-RA	CG31563	chr3R	1978900	1979596	696	2	Y
MIP08562	MIP08562	chr3L	2872674	2879139	683	2	Y
chrU_6986092_6986298.0	chrU_6986092_6986298.0	chrU	6986091	6986298	207	1	Y
chr3L_20145407_20145668.0	chr3L_20145407_20145668.0	chr3L	20145406	20145668	262	1	Y
HL03538	HL03538	chr2L	9959247	9959896	649	1	Y
chr3L_18686588_18686941.0	chr3L_18686588_18686941.0	chr3L	18686587	18686941	354	1	Y
chr2R_16597524_16598224.0	chr2R_16597524_16598224.0	chr2R	16597523	16598224	701	1	Y
chr2R_4655696_4656286.0	chr2R_4655696_4656286.0	chr2R	4655695	4656286	527	2	Y
chr3L_17509183_17510009.0	chr3L_17509183_17510009.0	chr3L	17509182	17510009	827	1	Y
chr2R_9378377_9378939.0	chr2R_9378377_9378939.0	chr2R	9378376	9378939	563	1	Y
Ih-GM09570	Ih	chr2R	10177096	10178413	1281	2	Y
chr3LHet_270358_272647.0	chr3LHet_270358_272647.0	chr3LHet	270357	272647	485	2	Y
Pde1c-MIP15236	Pde1c	chr2L	11837964	11838700	643	2	Y
MB8.chr2L.pasa.893.a	MB8.chr2L.pasa.893	chr2L	8242049	8242435	325	2	Y
chr2R_15784985_15786246.0	chr2R_15784985_15786246.0	chr2R	15784984	15786246	1262	1	Y
chr3R_6216827_6217291.0	chr3R_6216827_6217291.0	chr3R	6216826	6217291	465	1	Y
MIP07458	MIP07458	chr2L	8083885	8084154	270	1	Y
MIP08075	MIP08075	chr2L	17625096	17625690	594	1	Y
MIP09644	MIP09644	chr2L	16168382	16169626	315	2	Y
MIP16134	MIP16134	chr2L	18200335	18201135	712	2	Y
MIP20174	MIP20174	chr2L	4241069	4241735	666	1	Y
MIP20187	MIP20187	chr2L	18308084	18308685	508	1	Y
MIP20281	MIP20281	chr2L	14355467	14356341	277	2	Y
MIP20436	MIP20436	chr2L	15523009	15523993	927	2	Y
MIP22396	MIP22396	chr2L	15399559	15399806	247	1	Y
chr3L_19281099_19281385.0	chr3L_19281099_19281385.0	chr3L	19281098	19281385	287	1	Y
chr3LHet_770153_770663.0	chr3LHet_770153_770663.0	chr3LHet	770152	770663	511	1	Y
chr3R_21681946_21682279.0	chr3R_21681946_21682279.0	chr3R	21681945	21682279	334	1	Y
psnoRNA:CG32479-a	psnoRNA:CG32479-a	chr3L	891249	891475	226	1	Y
CG6051-LP09803	CG6051	chr3R	22975635	22976732	1097	1	Y
chr2R_3068327_3068543.0	chr2R_3068327_3068543.0	chr2R	3068326	3068543	217	1	Y
chr3L_13210339_13210766.0	chr3L_13210339_13210766.0	chr3L	13210338	13210766	428	1	Y
chr2R_7805395_7806571.0	chr2R_7805395_7806571.0	chr2R	7805394	7806571	1177	1	Y
chr2R_6619302_6619942.0	chr2R_6619302_6619942.0	chr2R	6619301	6619942	641	1	Y
chr3R_10083762_10084103.0	chr3R_10083762_10084103.0	chr3R	10083762	10084103	342	1	Y
MIP22332	MIP22332	chr2R	12245241	12245986	745	1	Y
chr3L_2009590_2010824.0	chr3L_2009590_2010824.0	chr3L	2009589	2010824	1235	1	Y
chr3L_20983767_20983982.0	chr3L_20983767_20983982.0	chr3L	20983766	20983982	216	1	Y
chr2R_16180071_16180565.0	chr2R_16180071_16180565.0	chr2R	16180070	16180565	495	1	Y
LD30889	LD30889	chrX	4289470	4290501	1031	1	Y
MB8.chr2LHet.pasa.19.a	MB8.chr2LHet.pasa.19	chr2LHet	34813	35721	298	1	Y
chr3L_7070287_7070673.0	chr3L_7070287_7070673.0	chr3L	7070286	7070673	387	1	Y
snRNA:U3:22A-RA	snRNA:U3:22A	chr2L	1432710	1432921	211	1	Y
MIP20390	MIP20390	chr3L	15877692	15878436	708	2	Y
chr3L_16188719_16189256.0	chr3L_16188719_16189256.0	chr3L	16188718	16189256	538	2	Y
chr3L_21693967_21694588.0	chr3L_21693967_21694588.0	chr3L	21693966	21694588	622	1	Y
chr3L_7763493_7764700.0	chr3L_7763493_7764700.0	chr3L	7763492	7764700	1208	1	Y
CG18186-IP03943	CG18186	chr2R	13521301	13521610	309	1	Y
chr3L_20914256_20915252.0	chr3L_20914256_20915252.0	chr3L	20914255	20915252	908	2	Y
chr2R_13138383_13138771.0	chr2R_13138383_13138771.0	chr2R	13138382	13138771	389	1	Y
CR42491-RB	CR42491	chrX	657026	657843	610	2	Y
chr3R_1791812_1792127.0	chr3R_1791812_1792127.0	chr3R	1791811	1792127	266	2	Y
chr3L_10474525_10474864.0	chr3L_10474525_10474864.0	chr3L	10474524	10474864	340	1	Y
chr3L_22344129_22344456.0	chr3L_22344129_22344456.0	chr3L	22344129	22344456	328	1	Y
chr2R_9715482_9715710.0	chr2R_9715482_9715710.0	chr2R	9715481	9715710	229	1	Y
chr2R_14133631_14134372.0	chr2R_14133631_14134372.0	chr2R	14133630	14134372	742	1	Y
LP05669	LP05669	chr2R	7133623	7134019	396	1	Y
chr3L_13317392_13318146.0	chr3L_13317392_13318146.0	chr3L	13317391	13318146	755	1	Y
chrX_6890885_6891341.0	chrX_6890885_6891341.0	chrX	6890884	6891341	457	1	Y
IP06332	IP06332	chr3LHet	1942569	1943029	461	1	Y
CG12424-GM06913	CG12424	chr2R	10852520	10854204	1684	1	Y
chr3L_2740420_2740695.0	chr3L_2740420_2740695.0	chr3L	2740419	2740695	276	1	Y
CG12842-IP05532	CG12842	chr2R	2926677	2927318	583	2	Y
chr3L_10325582_10326440.0	chr3L_10325582_10326440.0	chr3L	10325581	10326440	582	2	Y
chr3R_5923283_5923528.0	chr3R_5923283_5923528.0	chr3R	5923282	5923528	246	1	Y
chr3L_21690842_21691131.0	chr3L_21690842_21691131.0	chr3L	21690841	21691131	290	1	Y
chr3L_11892907_11893383.0	chr3L_11892907_11893383.0	chr3L	11892906	11893383	477	1	Y
CG15234-RA	CG15234	chr2R	2494494	2500518	1843	3	Y
chr3L_503533_503929.0	chr3L_503533_503929.0	chr3L	503533	503929	397	1	Y
chr3R_12680865_12681530.0	chr3R_12680865_12681530.0	chr3R	12680864	12681530	666	1	Y
CG18622-MIP16336	CG18622	chr3R	12809547	12812572	633	1	Y
chr3L_22630773_22631038.0	chr3L_22630773_22631038.0	chr3L	22630772	22631038	266	1	Y
CG30115.c	CG30115	chr2R	14488867	14498613	451	2	Y
chr3L_6297407_6298622.0	chr3L_6297407_6298622.0	chr3L	6297406	6298622	1149	2	Y
chrX_21077949_21078492.0	chrX_21077949_21078492.0	chrX	21077949	21078492	544	1	Y
chr2R_4962594_4962825.0	chr2R_4962594_4962825.0	chr2R	4962593	4962825	232	1	Y
chr3L_18070424_18071184.0	chr3L_18070424_18071184.0	chr3L	18070423	18071184	761	1	Y
CG42524.a	CG42524	chr2R	11518223	11537808	418	1	Y
chr3R_15278155_15279093.0	chr3R_15278155_15279093.0	chr3R	15278154	15279093	939	1	Y
chr3L_19232947_19233244.0	chr3L_19232947_19233244.0	chr3L	19232946	19233244	245	2	Y
MIP10903	MIP10903	chr3L	22218620	22218978	302	2	Y
chr3L_15559614_15559828.0	chr3L_15559614_15559828.0	chr3L	15559613	15559828	215	1	Y
chr3R_8690922_8691584.0	chr3R_8690922_8691584.0	chr3R	8690921	8691584	663	1	Y
chr3L_6768308_6768575.0	chr3L_6768308_6768575.0	chr3L	6768307	6768575	268	1	Y
CG9897-IP08680	CG9897	chr2R	18872942	18873823	881	1	Y
chr2R_11200326_11200570.0	chr2R_11200326_11200570.0	chr2R	11200325	11200570	245	1	Y
chr2R_11200670_11201286.0	chr2R_11200670_11201286.0	chr2R	11200669	11201286	617	1	Y
chr2R_11965748_11966160.0	chr2R_11965748_11966160.0	chr2R	11965747	11966160	413	1	Y
chr2R_12187632_12189733.0	chr2R_12187632_12189733.0	chr2R	12187631	12189733	2102	1	Y
chr2R_12253214_12253455.0	chr2R_12253214_12253455.0	chr2R	12253213	12253455	242	1	Y
chr2R_12699790_12700474.0	chr2R_12699790_12700474.0	chr2R	12699789	12700474	608	2	Y
chr2R_12723495_12724001.0	chr2R_12723495_12724001.0	chr2R	12723494	12724001	507	1	Y
chr2R_12851797_12852429.0	chr2R_12851797_12852429.0	chr2R	12851796	12852429	633	1	Y
chr2R_13076351_13076653.0	chr2R_13076351_13076653.0	chr2R	13076350	13076653	303	1	Y
chr2R_13076780_13077450.0	chr2R_13076780_13077450.0	chr2R	13076779	13077450	671	1	Y
chr2R_13103987_13104580.0	chr2R_13103987_13104580.0	chr2R	13103986	13104580	594	1	Y
chr2R_13141333_13142601.0	chr2R_13141333_13142601.0	chr2R	13141332	13142601	848	3	Y
chr2R_13486501_13486750.0	chr2R_13486501_13486750.0	chr2R	13486501	13486750	250	1	Y
chr2R_13584824_13585247.0	chr2R_13584824_13585247.0	chr2R	13584823	13585247	424	1	Y
chr2R_14083913_14084231.0	chr2R_14083913_14084231.0	chr2R	14083912	14084231	319	1	Y
chr2R_1497138_1497448.0	chr2R_1497138_1497448.0	chr2R	1497137	1497448	311	1	Y
chr2R_15243728_15244020.0	chr2R_15243728_15244020.0	chr2R	15243728	15244020	293	1	Y
chr2R_15544005_15544647.0	chr2R_15544005_15544647.0	chr2R	15544004	15544647	643	1	Y
chr2R_15675483_15675942.0	chr2R_15675483_15675942.0	chr2R	15675482	15675942	460	1	Y
chr2R_15955909_15956695.0	chr2R_15955909_15956695.0	chr2R	15955908	15956695	787	1	Y
chr2R_16038129_16038498.0	chr2R_16038129_16038498.0	chr2R	16038128	16038498	370	1	Y
chr2R_16610171_16610584.0	chr2R_16610171_16610584.0	chr2R	16610170	16610584	414	1	Y
chr2R_17434165_17434589.0	chr2R_17434165_17434589.0	chr2R	17434164	17434589	425	1	Y
chr2R_19064950_19065224.0	chr2R_19064950_19065224.0	chr2R	19064950	19065224	275	1	Y
chr2R_20984061_20984366.0	chr2R_20984061_20984366.0	chr2R	20984060	20984366	306	1	Y
chr2R_4118017_4118390.0	chr2R_4118017_4118390.0	chr2R	4118017	4118390	374	1	Y
chr2R_5132897_5133337.0	chr2R_5132897_5133337.0	chr2R	5132896	5133337	441	1	Y
chr2R_5545323_5545698.0	chr2R_5545323_5545698.0	chr2R	5545322	5545698	376	1	Y
chr2R_6253906_6254145.0	chr2R_6253906_6254145.0	chr2R	6253906	6254145	240	1	Y
chr3RHet_1825435_1825760.0	chr3RHet_1825435_1825760.0	chr3RHet	1825434	1825760	326	1	Y
chr2R_7592327_7592857.0	chr2R_7592327_7592857.0	chr2R	7592326	7592857	531	1	Y
chr2R_7972796_7975654.0	chr2R_7972796_7975654.0	chr2R	7972795	7975654	2859	1	Y
chr2R_7993528_7993855.0	chr2R_7993528_7993855.0	chr2R	7993527	7993855	328	1	Y
chr2R_8121536_8122157.0	chr2R_8121536_8122157.0	chr2R	8121535	8122157	561	1	Y
chr2R_8664864_8665279.0	chr2R_8664864_8665279.0	chr2R	8664863	8665279	416	1	Y
chr2R_8666021_8666221.0	chr2R_8666021_8666221.0	chr2R	8666020	8666221	201	1	Y
chr2R_9375638_9375879.0	chr2R_9375638_9375879.0	chr2R	9375637	9375879	242	1	Y
chr2R_9375957_9376421.0	chr2R_9375957_9376421.0	chr2R	9375957	9376421	465	1	Y
MIP22374	MIP22374	chr3R	1952198	1952598	400	1	Y
CR30066-RA	CR30066	chr2R	10177096	10178430	1298	2	Y
spin-HL03834	spin	chr2R	12020902	12022671	1769	1	Y
DMG4-MB6.chr2R.26.007.a	DMG4-MB6.chr2R.26.007	chr2R	14598730	14599448	660	2	Y
DMG6-MB6.chr2R.20.008.a	DMG6-MB6.chr2R.20.008	chr2R	11262930	11264088	320	2	Y
DMG6-MB6.chr2R.20.008.b	DMG6-MB6.chr2R.20.008	chr2R	11262355	11264088	895	2	Y
DMG8-chr2R.36.016.a	DMG8-chr2R.36.016	chr2R	20502144	20502696	494	2	Y
chr3R_19297539_19298083.0	chr3R_19297539_19298083.0	chr3R	19297538	19298083	545	1	Y
Hr46-MIP15316	Hr46	chr2R	6097226	6098852	668	2	Y
chr3L_13284742_13284965.0	chr3L_13284742_13284965.0	chr3L	13284741	13284965	224	1	Y
chr3L_18468394_18468792.0	chr3L_18468394_18468792.0	chr3L	18468393	18468792	399	1	Y
chr3LHet_663455_664028.0	chr3LHet_663455_664028.0	chr3LHet	663454	664028	574	1	Y
chr3L_10287213_10288342.0	chr3L_10287213_10288342.0	chr3L	10287212	10288342	1130	1	Y
lola-RH31485	lola	chr2R	6383760	6384236	476	1	Y
MIP07065	MIP07065	chr2R	10526065	10526280	215	1	Y
MIP20324	MIP20324	chr2R	15032050	15032856	740	1	Y
MIP22723	MIP22723	chr2R	20222307	20222707	400	1	Y
chr3R_6177148_6177654.0	chr3R_6177148_6177654.0	chr3R	6177147	6177654	507	1	Y
chr3R_13464605_13465373.0	chr3R_13464605_13465373.0	chr3R	13464604	13465373	390	4	Y
chr3R_5921487_5921735.0	chr3R_5921487_5921735.0	chr3R	5921486	5921735	249	1	Y
chr2RHet_567653_568005.0	chr2RHet_567653_568005.0	chr2RHet	567652	568005	353	1	Y
chr3L_5263223_5263436.0	chr3L_5263223_5263436.0	chr3L	5263222	5263436	214	1	Y
psnoRNA:dek-a	psnoRNA:dek-a	chr2R	12744749	12745070	321	1	Y
chr3L_7381594_7382056.0	chr3L_7381594_7382056.0	chr3L	7381593	7382056	463	1	Y
eIF-4B.b	eIF-4B	chr2RHet	2901769	2902500	607	3	Y
chr3L_7862229_7862433.0	chr3L_7862229_7862433.0	chr3L	7862228	7862433	205	1	Y
chr3LHet_664192_664694.0	chr3LHet_664192_664694.0	chr3LHet	664191	664694	503	1	Y
Vha16-GM13095	Vha16	chr2R	2512746	2513575	720	1	Y
CG40733-RB.a	CG40733	chr2RHet	2454307	2454541	234	1	Y
CG41243-RA.b	CG41243	chr2RHet	2128486	2128907	422	1	Y
chr2RHet_1436985_1437320.0	chr2RHet_1436985_1437320.0	chr2RHet	1436984	1437320	336	1	Y
CR41510-RA	CR41510	chr2RHet	55479	78190	1021	1	Y
chr3LHet_2242462_2242711.0	chr3LHet_2242462_2242711.0	chr3LHet	2242461	2242711	250	1	Y
chr3R_19234351_19235347.0	chr3R_19234351_19235347.0	chr3R	19234350	19235347	997	1	Y
CG41511-RA	CG41511	chr3LHet	2198295	2199161	811	2	Y
MIP12583	MIP12583	chr3R	16503904	16504801	897	2	Y
chr3R_10060570_10062460.0	chr3R_10060570_10062460.0	chr3R	10060569	10062460	1891	1	Y
CG13932-RA	CG13932	chr3L	1710019	1710280	261	1	Y
chr3L_16705298_16705560.0	chr3L_16705298_16705560.0	chr3L	16705297	16705560	263	1	Y
CG17233-MIP05910	CG17233	chr3L	20234083	20234594	511	1	Y
CG17742-IP04662	CG17742	chr3L	7153403	7154951	1548	1	Y
CG32276-MIP17161	CG32276	chr3L	3197861	3198582	643	2	Y
chr3L_12584694_12585180.0	chr3L_12584694_12585180.0	chr3L	12584693	12585180	487	1	Y
chr3L_19553863_19554443.0	chr3L_19553863_19554443.0	chr3L	19553862	19554443	581	1	Y
MIP22466	MIP22466	chr3L	20722371	20722756	385	1	Y
chr3R_8440047_8440942.0	chr3R_8440047_8440942.0	chr3R	8440046	8440942	896	1	Y
chrX_8813749_8814164.0	chrX_8813749_8814164.0	chrX	8813748	8814164	416	1	Y
chr3L_14127816_14128273.0	chr3L_14127816_14128273.0	chr3L	14127815	14128273	458	1	Y
chr3L_10319682_10320739.0	chr3L_10319682_10320739.0	chr3L	10319681	10320739	1058	1	Y
chr3L_10341290_10352622.0	chr3L_10341290_10352622.0	chr3L	10341289	10352622	573	2	Y
chr3L_10777630_10778479.0	chr3L_10777630_10778479.0	chr3L	10777629	10778479	585	2	Y
chr3L_10952312_10953111.0	chr3L_10952312_10953111.0	chr3L	10952311	10953111	800	2	Y
chr3L_11342529_11343003.0	chr3L_11342529_11343003.0	chr3L	11342528	11343003	475	1	Y
chr3R_868348_868743.0	chr3R_868348_868743.0	chr3R	868347	868743	396	1	Y
chr3L_20145922_20146263.0	chr3L_20145922_20146263.0	chr3L	20145921	20146263	342	1	Y
chr3L_13074711_13075073.0	chr3L_13074711_13075073.0	chr3L	13074710	13075073	363	1	Y
chr3L_13222748_13223162.0	chr3L_13222748_13223162.0	chr3L	13222747	13223162	415	1	Y
chr3L_13336607_13337501.0	chr3L_13336607_13337501.0	chr3L	13336606	13337501	710	2	Y
chr3L_14654658_14654949.0	chr3L_14654658_14654949.0	chr3L	14654658	14654949	292	1	Y
chr3L_15091617_15091865.0	chr3L_15091617_15091865.0	chr3L	15091616	15091865	249	1	Y
chr3L_15094261_15095048.0	chr3L_15094261_15095048.0	chr3L	15094260	15095048	788	1	Y
chr3L_15183491_15184120.0	chr3L_15183491_15184120.0	chr3L	15183490	15184120	630	1	Y
chr3L_16814552_16814940.0	chr3L_16814552_16814940.0	chr3L	16814551	16814940	389	1	Y
chr3L_17032435_17032655.0	chr3L_17032435_17032655.0	chr3L	17032434	17032655	221	1	Y
chr3L_17996762_17998192.0	chr3L_17996762_17998192.0	chr3L	17996761	17998192	1431	1	Y
chr3L_18052907_18053374.0	chr3L_18052907_18053374.0	chr3L	18052906	18053374	468	1	Y
chr3L_18200060_18200362.0	chr3L_18200060_18200362.0	chr3L	18200059	18200362	303	1	Y
chr3L_18471894_18472343.0	chr3L_18471894_18472343.0	chr3L	18471893	18472343	401	2	Y
chr3L_19968880_19969189.0	chr3L_19968880_19969189.0	chr3L	19968879	19969189	310	1	Y
chr3L_20943480_20943883.0	chr3L_20943480_20943883.0	chr3L	20943479	20943883	404	1	Y
chr3L_20980311_20980736.0	chr3L_20980311_20980736.0	chr3L	20980310	20980736	426	1	Y
chr3L_21168202_21168402.0	chr3L_21168202_21168402.0	chr3L	21168201	21168402	201	1	Y
chr3L_21690430_21690653.0	chr3L_21690430_21690653.0	chr3L	21690429	21690653	224	1	Y
chr3L_22491399_22491921.0	chr3L_22491399_22491921.0	chr3L	22491398	22491921	523	1	Y
chr3L_22785764_22786486.0	chr3L_22785764_22786486.0	chr3L	22785763	22786486	723	1	Y
chr3L_22889238_22889835.0	chr3L_22889238_22889835.0	chr3L	22889237	22889835	598	1	Y
chr3L_3251064_3251350.0	chr3L_3251064_3251350.0	chr3L	3251063	3251350	287	1	Y
chr3L_4050495_4050966.0	chr3L_4050495_4050966.0	chr3L	4050494	4050966	472	1	Y
chr3L_4980866_4981604.0	chr3L_4980866_4981604.0	chr3L	4980865	4981604	739	1	Y
chr3L_6808520_6810090.0	chr3L_6808520_6810090.0	chr3L	6808519	6810090	1571	1	Y
chr3L_6858575_6859581.0	chr3L_6858575_6859581.0	chr3L	6858574	6859581	1007	1	Y
chr3L_6890810_6891782.0	chr3L_6890810_6891782.0	chr3L	6890809	6891782	973	1	Y
chr3L_7380903_7381373.0	chr3L_7380903_7381373.0	chr3L	7380902	7381373	471	1	Y
chr3L_812718_814712.0	chr3L_812718_814712.0	chr3L	812717	814712	1995	1	Y
chr3L_8158228_8158590.0	chr3L_8158228_8158590.0	chr3L	8158227	8158590	363	1	Y
chr3L_9248279_9248513.0	chr3L_9248279_9248513.0	chr3L	9248278	9248513	235	1	Y
MIP19078	MIP19078	chrX	18480255	18481252	932	1	Y
chr3R_5923588_5923821.0	chr3R_5923588_5923821.0	chr3R	5923587	5923821	234	1	Y
chrX_19956292_19956783.0	chrX_19956292_19956783.0	chrX	19956291	19956783	492	1	Y
chr3R_11832108_11832644.0	chr3R_11832108_11832644.0	chr3R	11832107	11832644	537	1	Y
mbf1-GM01267	mbf1	chr3L	16568992	16569971	900	2	Y
MIP07488	MIP07488	chr3L	15869191	15869572	382	1	Y
MIP16113	MIP16113	chr3L	17159962	17160642	616	2	Y
CG11841-GH26583	CG11841	chr3R	24877277	24878047	770	2	Y
chr3R_22519843_22520719.0	chr3R_22519843_22520719.0	chr3R	22519842	22520719	877	1	Y
psnoRNA:tudor-SN-a	psnoRNA:tudor-SN-a	chr3L	259969	260280	311	1	Y
snoRNA:Psi28S-2566-RA	snoRNA:Psi28S-2566	chr3L	18889288	18889556	268	1	Y
snRNA:U11-RA	snRNA:U11	chr3L	3893055	3893330	275	1	Y
chr3LHet_2236180_2236548.0	chr3LHet_2236180_2236548.0	chr3LHet	2236179	2236548	369	1	Y
chr3LHet_2279365_2280426.0	chr3LHet_2279365_2280426.0	chr3LHet	2279364	2280426	1062	1	Y
chr3LHet_661481_661839.0	chr3LHet_661481_661839.0	chr3LHet	661480	661839	359	1	Y
chr3LHet_916419_916659.0	chr3LHet_916419_916659.0	chr3LHet	916418	916659	241	1	Y
chr3R_19224957_19225508.0	chr3R_19224957_19225508.0	chr3R	19224956	19225508	552	1	Y
chr3R_5919494_5921311.0	chr3R_5919494_5921311.0	chr3R	5919493	5921311	1818	1	Y
chr3R_16517132_16517339.0	chr3R_16517132_16517339.0	chr3R	16517131	16517339	208	1	Y
chr3R_6215619_6216520.0	chr3R_6215619_6216520.0	chr3R	6215618	6216520	902	1	Y
chr3R_963755_963981.0	chr3R_963755_963981.0	chr3R	963754	963981	227	1	Y
chr3R_5959336_5959604.0	chr3R_5959336_5959604.0	chr3R	5959335	5959604	269	1	Y
chr3R_96077_96286.0	chr3R_96077_96286.0	chr3R	96076	96286	210	1	Y
CG31079-RA	CG31079	chr3R	22556718	22557481	763	1	Y
chr3R_8444596_8445154.0	chr3R_8444596_8445154.0	chr3R	8444595	8445154	428	2	Y
DMG4-MB6.chrX.34.012.b	DMG4-MB6.chrX.34.012	chrX	19065064	19069036	701	2	Y
CG31522-RC.a	CG31522	chr3R	272957	279047	853	2	Y
chr3R_9132807_9134215.0	chr3R_9132807_9134215.0	chr3R	9132806	9134215	1409	2	Y
chr3R_23237522_23237936.0	chr3R_23237522_23237936.0	chr3R	23237521	23237936	319	2	Y
chrX_18121570_18122476.0	chrX_18121570_18122476.0	chrX	18121569	18122476	907	1	Y
CG7720-RH05973	CG7720	chr3R	14593979	14598488	4509	1	Y
MIP20230	MIP20230	chr3R	21327548	21328299	682	2	Y
chr3R_26958055_26958773.0	chr3R_26958055_26958773.0	chr3R	26958054	26958773	719	1	Y
chr3R_10247835_10248287.0	chr3R_10247835_10248287.0	chr3R	10247835	10248287	453	1	Y
chr3R_10352864_10353705.0	chr3R_10352864_10353705.0	chr3R	10352863	10353705	756	2	Y
chr3R_10829515_10830733.0	chr3R_10829515_10830733.0	chr3R	10829514	10830733	1219	2	Y
chr3R_11636330_11636555.0	chr3R_11636330_11636555.0	chr3R	11636329	11636555	226	1	Y
chr3R_12003807_12004044.0	chr3R_12003807_12004044.0	chr3R	12003806	12004044	238	1	Y
chr3R_12032088_12032346.0	chr3R_12032088_12032346.0	chr3R	12032087	12032346	259	1	Y
chr3R_12674204_12674624.0	chr3R_12674204_12674624.0	chr3R	12674203	12674624	421	1	Y
chr3R_12701866_12702316.0	chr3R_12701866_12702316.0	chr3R	12701865	12702316	451	1	Y
chr3R_15017725_15018294.0	chr3R_15017725_15018294.0	chr3R	15017724	15018294	495	2	Y
chr3R_16516830_16517106.0	chr3R_16516830_16517106.0	chr3R	16516829	16517106	277	1	Y
chr3R_18866474_18867134.0	chr3R_18866474_18867134.0	chr3R	18866473	18867134	661	1	Y
chr3R_19197767_19198385.0	chr3R_19197767_19198385.0	chr3R	19197766	19198385	619	1	Y
chr3R_19256854_19257188.0	chr3R_19256854_19257188.0	chr3R	19256853	19257188	335	1	Y
chr3R_20009125_20009581.0	chr3R_20009125_20009581.0	chr3R	20009124	20009581	457	1	Y
chr3R_20265625_20266208.0	chr3R_20265625_20266208.0	chr3R	20265624	20266208	584	1	Y
chr3R_23158857_23159153.0	chr3R_23158857_23159153.0	chr3R	23158856	23159153	297	1	Y
chr3R_23363271_23363640.0	chr3R_23363271_23363640.0	chr3R	23363270	23363640	370	1	Y
chr3R_23489164_23489492.0	chr3R_23489164_23489492.0	chr3R	23489163	23489492	329	1	Y
chr3R_24602543_24603586.0	chr3R_24602543_24603586.0	chr3R	24602542	24603586	978	2	Y
chr3R_25438076_25442069.0	chr3R_25438076_25442069.0	chr3R	25438076	25442069	3994	2	Y
chr3R_2703158_2710974.0	chr3R_2703158_2710974.0	chr3R	2703157	2710974	721	2	Y
chr3R_3152145_3152998.0	chr3R_3152145_3152998.0	chr3R	3152144	3152998	854	1	Y
chr3R_3238464_3239186.0	chr3R_3238464_3239186.0	chr3R	3238463	3239186	723	1	Y
chr3R_3293660_3294423.0	chr3R_3293660_3294423.0	chr3R	3293659	3294423	764	1	Y
chr3R_5922546_5922992.0	chr3R_5922546_5922992.0	chr3R	5922545	5922992	447	1	Y
chr3R_6288371_6290751.0	chr3R_6288371_6290751.0	chr3R	6288370	6290751	2381	1	Y
chr3R_7136370_7137006.0	chr3R_7136370_7137006.0	chr3R	7136369	7137006	637	1	Y
chr3R_8094630_8095952.0	chr3R_8094630_8095952.0	chr3R	8094629	8095952	1266	1	Y
chr3R_8122720_8122934.0	chr3R_8122720_8122934.0	chr3R	8122719	8122934	215	1	Y
chr3R_8125168_8125482.0	chr3R_8125168_8125482.0	chr3R	8125167	8125482	315	1	Y
chr3R_8358465_8359520.0	chr3R_8358465_8359520.0	chr3R	8358464	8359520	1056	1	Y
chr3R_8756452_8757039.0	chr3R_8756452_8757039.0	chr3R	8756451	8757039	588	1	Y
chr3R_9144702_9145033.0	chr3R_9144702_9145033.0	chr3R	9144701	9145033	332	1	Y
chr3R_9264315_9264953.0	chr3R_9264315_9264953.0	chr3R	9264314	9264953	639	1	Y
chr3R_9991708_9992662.0	chr3R_9991708_9992662.0	chr3R	9991707	9992662	955	1	Y
CR31339-RA	CR31339	chr3R	16020070	16020728	658	1	Y
DMG2-MB6.chr3R.24.043.a	DMG2-MB6.chr3R.24.043	chr3R	23433873	23441202	606	2	Y
chrX_10334663_10335155.0	chrX_10334663_10335155.0	chrX	10334662	10335155	493	1	Y
LD10401	LD10401	chr3R	19031148	19033147	2000	1	Y
LP03188	LP03188	chr3R	2525281	2525886	505	2	Y
MIP09619	MIP09619	chr3R	9797454	9798038	584	1	Y
MIP20294	MIP20294	chr3R	25360357	25361076	644	2	Y
MIP20513	MIP20513	chr3R	14523856	14527012	723	4	Y
MIP20603	MIP20603	chr3R	26523101	26525088	1000	4	Y
MIP20618	MIP20618	chr3R	26958051	26958771	618	2	Y
mrt-MIP17054	mrt	chr3R	23105954	23107541	1150	2	Y
Nep2-MIP17052	Nep2	chr3R	555921	557595	472	2	Y
Pli-MIP12906	Pli	chr3R	19707511	19715664	1157	3	Y
DMG5-MB6.chrU.9.032.a	DMG5-MB6.chrU.9.032	chrU	7175071	7175972	842	2	Y
Rfx-IP08850	Rfx	chr3R	6203338	6203787	449	1	Y
chr3RHet_1311135_1311439.0	chr3RHet_1311135_1311439.0	chr3RHet	1311134	1311439	246	2	Y
chr3RHet_1378989_1379226.0	chr3RHet_1378989_1379226.0	chr3RHet	1378989	1379226	238	1	Y
chr3RHet_1707871_1708346.0	chr3RHet_1707871_1708346.0	chr3RHet	1707870	1708346	476	1	Y
chr3RHet_1825840_1826355.0	chr3RHet_1825840_1826355.0	chr3RHet	1825839	1826355	516	1	Y
chr3RHet_2374427_2374767.0	chr3RHet_2374427_2374767.0	chr3RHet	2374426	2374767	341	1	Y
chr3RHet_2470554_2471228.0	chr3RHet_2470554_2471228.0	chr3RHet	2470553	2471228	675	1	Y
chr3RHet_532355_532621.0	chr3RHet_532355_532621.0	chr3RHet	532354	532621	267	1	Y
chr4_681672_682113.0	chr4_681672_682113.0	chr4	681671	682113	442	1	Y
chr4_969126_969393.0	chr4_969126_969393.0	chr4	969125	969393	268	1	Y
chrX_3080348_3081148.0	chrX_3080348_3081148.0	chrX	3080347	3081148	801	1	Y
chrU_3545354_3545635.0	chrU_3545354_3545635.0	chrU	3545354	3545635	282	1	Y
chrU_3595881_3596272.0	chrU_3595881_3596272.0	chrU	3595881	3596272	241	3	Y
chrU_4695172_4696020.0	chrU_4695172_4696020.0	chrU	4695171	4696020	849	1	Y
chrU_5560609_5561496.0	chrU_5560609_5561496.0	chrU	5560608	5561496	669	2	Y
chrU_6732348_6732566.0	chrU_6732348_6732566.0	chrU	6732348	6732566	219	1	Y
chrU_7360713_7361059.0	chrU_7360713_7361059.0	chrU	7360713	7361059	347	1	Y
chrU_8949582_8949950.0	chrU_8949582_8949950.0	chrU	8949582	8949950	302	2	Y
chrU_9004615_9004819.0	chrU_9004615_9004819.0	chrU	9004614	9004819	205	1	Y
CR40503-RA	CR40503	chrU	8517667	8519128	1462	1	Y
CR40508-RA	CR40508	chrU	9602156	9603248	1092	1	Y
CR40528-RA	CR40528	chrU	9893840	9894872	1033	1	Y
CR40565-RA	CR40565	chrU	9807015	9808063	1049	1	Y
CR40572-RA	CR40572	chrU	8735177	8736349	1172	1	Y
CR40573-RA	CR40573	chrU	9528815	9529924	1110	1	Y
CR40574-RA	CR40574	chrU	9835704	9836749	1045	1	Y
CR40581-RA	CR40581	chrU	8843141	8844418	1278	1	Y
CR40582-RA	CR40582	chrU	8446032	8446855	824	1	Y
CR40596-RA	CR40596	chrU	10046935	10047936	1001	1	Y
CR40597-RA	CR40597	chrU	9540906	9542013	1108	1	Y
CR40640-RA	CR40640	chrU	9660270	9660839	569	1	Y
CR40641-RA	CR40641	chrU	8006044	8006602	559	1	Y
CR40642-RA	CR40642	chrU	9503347	9503912	566	1	Y
CR40668-RA	CR40668	chrU	9469614	9470353	740	1	Y
CR40679-RA	CR40679	chrU	9999365	10000376	1012	1	Y
CR40766-RA	CR40766	chrU	8595903	8596741	838	1	Y
CR40779-RA	CR40779	chrU	9063479	9064690	1211	1	Y
CR40962-RA	CR40962	chrU	3652280	3652487	208	1	Y
CR41540-RA	CR41540	chrU	8839004	8840283	1279	1	Y
CR41544-RA	CR41544	chrU	9578232	9578772	540	1	Y
CR41591-RA	CR41591	chrU	7775525	7777466	1942	1	Y
CR41605-RA	CR41605	chrU	2950222	2951682	1460	1	Y
CR41606-RA	CR41606	chrU	4100679	4102778	2099	1	Y
CR41613-RA	CR41613	chrU	9112426	9113000	575	1	Y
CR42195-RA	CR42195	chrU	4085792	4086544	752	1	Y
Actn-MIP17082	Actn	chrX	1921250	1921453	203	1	Y
chrX_13197893_13198567.0	chrX_13197893_13198567.0	chrX	13197892	13198567	675	1	Y
CG15602-MIP12564	CG15602	chrX	15690509	15690881	372	1	Y
chrX_6902876_6903286.0	chrX_6902876_6903286.0	chrX	6902875	6903286	411	1	Y
CG32767-GM08530	CG32767	chrX	4968671	4970423	1752	1	Y
CG4068-LP04693	CG4068	chrX	4815709	4819176	2336	4	Y
chrX_10160374_10160651.0	chrX_10160374_10160651.0	chrX	10160373	10160651	278	1	Y
chrX_10330058_10330589.0	chrX_10330058_10330589.0	chrX	10330057	10330589	532	1	Y
chrX_10729083_10730201.0	chrX_10729083_10730201.0	chrX	10729083	10730201	1119	1	Y
chrX_11312681_11312960.0	chrX_11312681_11312960.0	chrX	11312680	11312960	280	1	Y
chrX_11709599_11709837.0	chrX_11709599_11709837.0	chrX	11709598	11709837	239	1	Y
chrX_11727797_11728232.0	chrX_11727797_11728232.0	chrX	11727796	11728232	436	1	Y
chrX_13196900_13197152.0	chrX_13196900_13197152.0	chrX	13196899	13197152	253	1	Y
chrX_13275077_13275430.0	chrX_13275077_13275430.0	chrX	13275076	13275430	354	1	Y
chrX_13277761_13278162.0	chrX_13277761_13278162.0	chrX	13277761	13278162	402	1	Y
chrX_13740246_13742712.0	chrX_13740246_13742712.0	chrX	13740245	13742712	2467	1	Y
chrX_13882587_13882898.0	chrX_13882587_13882898.0	chrX	13882586	13882898	312	1	Y
chrX_15214307_15214607.0	chrX_15214307_15214607.0	chrX	15214306	15214607	301	1	Y
chrX_1531825_1532171.0	chrX_1531825_1532171.0	chrX	1531824	1532171	347	1	Y
chrX_1533577_1534629.0	chrX_1533577_1534629.0	chrX	1533576	1534629	1053	1	Y
chrX_1539850_1540090.0	chrX_1539850_1540090.0	chrX	1539849	1540090	241	1	Y
chrX_1547632_1547887.0	chrX_1547632_1547887.0	chrX	1547632	1547887	256	1	Y
chrX_15530378_15531098.0	chrX_15530378_15531098.0	chrX	15530377	15531098	721	1	Y
chrX_17272485_17273058.0	chrX_17272485_17273058.0	chrX	17272484	17273058	574	1	Y
chrX_17447980_17455213.0	chrX_17447980_17455213.0	chrX	17447979	17455213	489	2	Y
chrX_18805953_18806194.0	chrX_18805953_18806194.0	chrX	18805952	18806194	242	1	Y
chrX_2025760_2025991.0	chrX_2025760_2025991.0	chrX	2025759	2025991	232	1	Y
chrX_20381233_20381443.0	chrX_20381233_20381443.0	chrX	20381232	20381443	211	1	Y
chrX_20788434_20796034.0	chrX_20788434_20796034.0	chrX	20788433	20796034	428	3	Y
chrX_20794723_20794981.0	chrX_20794723_20794981.0	chrX	20794722	20794981	259	1	Y
chrX_22168084_22168430.0	chrX_22168084_22168430.0	chrX	22168083	22168430	347	1	Y
chrX_3968951_3969506.0	chrX_3968951_3969506.0	chrX	3968950	3969506	556	1	Y
chrX_531653_531971.0	chrX_531653_531971.0	chrX	531652	531971	319	1	Y
chrX_5706348_5706650.0	chrX_5706348_5706650.0	chrX	5706347	5706650	303	1	Y
chrX_5725937_5726234.0	chrX_5725937_5726234.0	chrX	5725936	5726234	298	1	Y
chrX_6485101_6485457.0	chrX_6485101_6485457.0	chrX	6485100	6485457	357	1	Y
chrX_6531185_6531563.0	chrX_6531185_6531563.0	chrX	6531184	6531563	379	1	Y
chrX_6759212_6759693.0	chrX_6759212_6759693.0	chrX	6759211	6759693	482	1	Y
chrX_6861261_6861499.0	chrX_6861261_6861499.0	chrX	6861261	6861499	239	1	Y
chrX_6902035_6902838.0	chrX_6902035_6902838.0	chrX	6902034	6902838	804	1	Y
chrX_7157235_7157740.0	chrX_7157235_7157740.0	chrX	7157234	7157740	506	1	Y
chrX_7157841_7158199.0	chrX_7157841_7158199.0	chrX	7157840	7158199	359	1	Y
chrX_7200090_7200503.0	chrX_7200090_7200503.0	chrX	7200089	7200503	414	1	Y
chrX_7451422_7451891.0	chrX_7451422_7451891.0	chrX	7451421	7451891	413	2	Y
chrX_7609180_7609398.0	chrX_7609180_7609398.0	chrX	7609179	7609398	219	1	Y
chrX_8818013_8818461.0	chrX_8818013_8818461.0	chrX	8818012	8818461	449	1	Y
chrX_8956944_8957266.0	chrX_8956944_8957266.0	chrX	8956943	8957266	323	1	Y
chrX_8959597_8959883.0	chrX_8959597_8959883.0	chrX	8959596	8959883	287	1	Y
chrX_9034277_9034646.0	chrX_9034277_9034646.0	chrX	9034276	9034646	370	1	Y
chrX_9141950_9142262.0	chrX_9141950_9142262.0	chrX	9141949	9142262	313	1	Y
GM31309	GM31309	chrX	18872	19093	221	1	Y
LP05425	LP05425	chrX	3439894	3440133	239	1	Y
MIP22620	MIP22620	chrX	4768032	4768415	383	1	Y
rok-MIP21090	rok	chrX	16518044	16521591	916	1	Y
up-LD08591	up	chrX	13493541	13495499	1958	1	Y
chrXHet_164557_165493.0	chrXHet_164557_165493.0	chrXHet	164556	165493	937	1	Y
Akh.a	Akh	chr3L	4141466	4142754	1220	2	Y
CG3436.b	CG3436	chr2L	155342	156625	1209	2	Y
CG11686.d	CG11686	chr3R	9086041	9088009	583	3	Y
CG12853.a	CG12853	chr2R	10820952	10821726	704	2	Y
DMG8-chr3R.14.009.a	DMG8-chr3R.14.009	chr3R	8040222	8041304	535	2	Y
DMG8-chr3R.14.009.b	DMG8-chr3R.14.009	chr3R	8040223	8041304	535	2	Y
CG15213.a	CG15213	chr3L	5125751	5126667	857	2	Y
Smr-LD14688	Smr	chrX	12580033	12636441	1264	8	Y
CG1598-GM18141	CG1598	chr2R	3425736	3427133	542	3	Y
CG17514.a	CG17514	chr2RHet	2775833	2777109	495	3	Y
CG17514-RD	CG17514	chr2RHet	2775846	2777086	499	3	Y
CG17737.a	CG17737	chr3L	3223348	3224704	674	3	Y
CG30423.a	CG30423	chr2R	20762461	20763359	597	3	Y
CG31313.a	CG31313	chr3R	10392301	10393148	649	3	Y
CG31468.a	CG31468	chr3R	19525088	19526100	952	2	Y
CG31526.a	CG31526	chr3R	358835	359666	758	2	Y
noncoding_1796-MIP14830	noncoding_1796	chr2L	8139980	8156750	1028	2	Y
CG31639.a	CG31639	chr2L	6153822	6155328	824	2	Y
CG32163.b	CG32163	chr3L	16580201	16581243	821	3	Y
CG32276.a	CG32276	chr3L	3197787	3199208	914	4	Y
CG16971.c	CG16971	chr3L	224104	227322	1543	4	Y
CG16971.b	CG16971	chr3L	224104	227322	930	4	Y
CG33777-IP20523	CG33777	chr3L	4554505	4558558	677	4	Y
CG34007-IP20666	CG34007	chr2L	20494535	20495556	584	3	Y
CG34212-MIP16862	CG34212	chr2R	1937378	1937652	274	1	Y
CG34248.a	CG34248	chr3L	16263420	16264110	608	2	Y
CG34300.a	CG34300	chr3R	26131484	26132540	861	4	Y
CG34301.b	CG34301	chr3R	4598831	4599535	635	2	Y
CG34301.a	CG34301	chr3R	4598831	4599733	833	2	Y
CG42581.a	CG42581	chrX	19990163	19990880	662	2	Y
DMG8-chr3R.6.013.a	DMG8-chr3R.6.013	chr3R	3318602	3319075	417	2	Y
MIP22495	MIP22495	chrX	7276766	7276989	224	1	Y
chr3L_2003237_2005720.0	chr3L_2003237_2005720.0	chr3L	2003236	2005720	1434	2	Y
chr2R_20696695_20697629.0	chr2R_20696695_20697629.0	chr2R	20696694	20697629	935	1	Y
DMG4-MB6.chr3L.29.003.a	DMG4-MB6.chr3L.29.003	chr3L	16748555	16748880	258	2	Y
MB8.chr2L.pasa.4.b	MB8.chr2L.pasa.4	chr2L	4437777	4438756	867	3	Y
MB8.chr2L.pasa.4.c	MB8.chr2L.pasa.4	chr2L	4437777	4438619	730	3	Y
DMG6-MB6.chr3L.15.014.a	DMG6-MB6.chr3L.15.014	chr3L	8311641	8312263	574	2	Y
chr2R_14750100_14750772.0	chr2R_14750100_14750772.0	chr2R	14750099	14750772	673	2	Y
DMG8-chr2R.27.007.a	DMG8-chr2R.27.007	chr2R	14755352	14755735	324	2	Y
DMG5-MB6.chrX.8.004.a	DMG5-MB6.chrX.8.004	chrX	4141232	4141831	533	2	Y
chr3L_13275382_13277690.0	chr3L_13275382_13277690.0	chr3L	13275381	13277690	2165	3	Y
chr3L_53822_54840.0	chr3L_53822_54840.0	chr3L	53821	54840	1019	1	Y
MB8.chr3L.pasa.50.a	MB8.chr3L.pasa.50	chr3L	8881243	8881733	418	1	Y
MIP03715	MIP03715	chr2R	6239960	6240358	398	1	Y
DMG8-chr2L.11.009.c	DMG8-chr2L.11.009	chr2L	5884558	5885481	438	3	Y
chr2R_6973810_6974365.0	chr2R_6973810_6974365.0	chr2R	6973810	6974365	556	3	Y
chr2R_8318110_8318385.0	chr2R_8318110_8318385.0	chr2R	8318109	8318385	215	2	Y
MB6.chr3R.pasa.10072.a	MB6.chr3R.pasa.10072	chr3R	9129161	9129578	353	2	Y
DMG8-chr2L.31.003.a	DMG8-chr2L.31.003	chr2L	17486461	17486798	262	2	Y
DMG6-MB6.chr2L.13.007.a	DMG6-MB6.chr2L.13.007	chr2L	6932120	6932544	364	2	Y
chr2L_17914484_17915016.0	chr2L_17914484_17915016.0	chr2L	17914483	17915016	381	2	Y
chrX_18515535_18515919.0	chrX_18515535_18515919.0	chrX	18515535	18515919	307	2	Y
chr2R_14917501_14918103.0	chr2R_14917501_14918103.0	chr2R	14917500	14918103	603	1	Y
MIP22329	MIP22329	chr2L	2620186	2620782	596	1	Y
MIP22670	MIP22670	chr3L	19046121	19046489	368	1	Y
chr3L_19046011_19046478.0	chr3L_19046011_19046478.0	chr3L	19046010	19046478	468	1	Y
MIP20232	MIP20232	chr3R	13737097	13737767	598	2	Y
IP18725	IP18725	chr3R	8501725	8501982	257	1	Y
chr3L_15046127_15046499.0	chr3L_15046127_15046499.0	chr3L	15046126	15046499	373	1	Y
chr3L_21114820_21116455.0	chr3L_21114820_21116455.0	chr3L	21114819	21116455	1359	1	Y
chr3R_15104419_15105499.0	chr3R_15104419_15105499.0	chr3R	15104418	15105499	1009	2	Y
chr2L_11663230_11663806.0	chr2L_11663230_11663806.0	chr2L	11663230	11663806	577	1	Y
CG6000.b	CG6000	chr3R	19880137	19880822	537	2	Y
CG6000.a	CG6000	chr3R	19880098	19880822	571	2	Y
CG6503.a	CG6503	chr3R	22250252	22250918	609	2	Y
CG6762.a	CG6762	chrX	17751413	17752466	599	3	Y
Lasp-MIP17117	Lasp	chr3L	16682324	16704370	704	3	Y
Dro-RH31634	Dro	chr2R	10633460	10634219	759	1	Y
Dup99B-IP20550	Dup99B	chr3R	25540789	25541099	310	1	Y
Eig71Ea.a	Eig71Ea	chr3L	15641780	15642771	867	3	Y
Mlp60A.a	Mlp60A	chr2R	19962167	19963477	1070	3	Y
Mlp60A.b	Mlp60A	chr2R	19962167	19963731	1324	3	Y
Mlp60A.c	Mlp60A	chr2R	19962167	19963976	1569	3	Y
MtnA.a	MtnA	chr3R	5609327	5610139	487	3	Y
MtnD.b	MtnD	chr3R	16360646	16361302	590	3	Y
Neb-cGP.a	Neb-cGP	chrX	10354657	10355800	987	3	Y
Nplp3.a	Nplp3	chr3L	16311100	16311796	519	3	Y
mod(mdg4).a	mod(mdg4)	chr3R	17186111	17187009	206	1	Y
l(2)05510-MIP13255	l(2)05510	chr2R	16450541	16471096	648	2	Y
RpL38.a	RpL38	chr2R	402514	404003	1431	2	Y
Sfp36F.a	Sfp36F	chr2L	18292417	18293467	992	2	Y
Sfp93F.a	Sfp93F	chr3R	17561454	17562088	575	2	Y
Acp54A1-RA	Acp54A1	chr2R	13020962	13021255	293	1	Y
BobA-RA	BobA	chr3L	14938598	14939212	614	1	Y
cer-RA	Acer	chr2L	8521878	8525254	682	2	Y
CG10433-RB	CG10433	chr2R	17493180	17494721	1371	2	Y
CG10625-RG	CG10625	chr3L	5537857	5544253	714	2	Y
CG11368-RA	CG11368	chrX	7346045	7346696	577	2	Y
CG11455-RB	CG11455	chr2L	155332	156030	625	2	Y
CG12012-RB	CG12012	chr3L	3376785	3377687	902	1	Y
CG12158-RA	CG12158	chr2R	5249955	5250466	457	2	Y
CG12929-RB	CG12929	chr2R	5473614	5474255	587	2	Y
CG13065-RA	CG13065	chr3L	16270461	16271285	755	2	Y
CG13117-RA	CG13117	chr2L	9736644	9737329	685	2	Y
CG13171-RA	CG13171	chr2R	8101508	8101900	392	1	Y
Acp70A.a	Acp70A	chr3L	13294735	13295031	252	1	Y
Tina-1.a	Tina-1	chr2R	20828102	20829928	1759	1	Y
CG14871-IP05628	CG14871	chr3R	11310453	11311116	533	1	Y
VhaM9_7-2-RA	VhaM9_7-2	chr3L	21532855	21534007	1014	1	Y
VhaM9_7-2.a	VhaM9_7-2	chr3L	21532855	21534315	1322	3	Y
capricious-LD07388	capricious	chr3L	13221821	13245014	1220	3	Y
CG34308-IP17476	CG34308	chr3R	8914963	8915803	840	3	Y
CG34310-GM12714	CG34310	chr2L	6674002	6674741	667	2	Y
nc_12567.a	noncoding_12567	chr3L	14526784	14529376	475	2	N
nc_7598.b	noncoding_7598	chr2R	13586600	13590849	1061	17	N
nc_4110.a	noncoding_4110	chr2L	21134547	21135930	520	2	N
noncoding_1587-IP17030	noncoding_1587	chr2L	7369645	7370503	425	3	N
nc_949.a	noncoding_949	chr2L	4736091	4736825	492	3	N
nc_6766.a	noncoding_6766	chr2R	10177096	10178413	1279	2	N
nc_7185.a	noncoding_7185	chr2R	12046809	12047769	471	2	N
nc_13842.a	noncoding_13842	chr3L	20789015	20789602	533	2	N
nc_3271.a	noncoding_3271	chr2L	15960242	15960887	517	3	N
nc_10408.a	noncoding_10408	chr3L	3434900	3436759	675	3	N
nc_5166.a	noncoding_5166	chr2R	4209595	4219883	347	2	N
nc_3620.a	noncoding_3620	chr2L	18665131	18666511	553	3	N
nc_5362.b	noncoding_5362	chr2R	4982798	4984817	470	8	N
nc_4493.a	noncoding_4493	chr2R	1303664	1304397	650	2	N
nc_14054.a	noncoding_14054	chr3L	21569231	21570405	738	2	N
nc_8782.a	noncoding_8782	chr2R	18818566	18819238	324	2	N
nc_3994.a	noncoding_3994	chr2L	20562319	20575723	698	2	N
nc_10153.a	noncoding_10153	chr3L	2488835	2489442	494	2	N
nc_14842.a	noncoding_14842	chr3R	1511863	1512761	380	2	N
nc_3727.a	noncoding_3727	chr2L	19106369	19108702	593	2	N
nc_6875.a	noncoding_6875	chr2R	10658496	10659323	232	2	N
nc_22131.a	noncoding_22131	chrX	5907749	5908088	266	2	N
nc_869.a	noncoding_869	chr2L	4364036	4371303	489	2	N
nc_17759.b	noncoding_17759	chr3R	15289254	15290471	474	2	N
nc_5391.a	noncoding_5391	chr2R	5028726	5029223	421	2	N
nc_1106.a	noncoding_1106	chr2L	5202590	5203261	359	2	N
nc_1206.a	noncoding_1206	chr2L	5769751	5770370	545	2	N
nc_1271.a	noncoding_1271	chr2L	5987222	5987779	436	2	N
nc_1327.a	noncoding_1327	chr2L	6152527	6152948	326	2	N
nc_1669.a	noncoding_1669	chr2L	7736541	7738795	588	2	N
nc_1669.c	noncoding_1669	chr2L	7736620	7738796	451	2	N
nc_1968.a	noncoding_1968	chr2L	8694301	8695102	548	2	N
nc_229.a	noncoding_229	chr2L	1086381	1086967	465	2	N
nc_2470.a	noncoding_2470	chr2L	10753676	10756316	751	2	N
nc_2470.b	noncoding_2470	chr2L	10753703	10756316	466	2	N
nc_2788.a	noncoding_2788	chr2L	12492074	12492467	305	2	N
nc_2854.a	noncoding_2854	chr2L	13124199	13129151	1057	2	N
nc_3077.a	noncoding_3077	chr2L	14291200	14291815	549	2	N
nc_3470.a	noncoding_3470	chr2L	17353915	17354668	688	2	N
nc_3534.a	noncoding_3534	chr2L	17592861	17593480	536	2	N
nc_3548.a	noncoding_3548	chr2L	17932868	17933592	658	2	N
nc_3585.a	noncoding_3585	chr2L	18293732	18294029	244	2	N
nc_3672.a	noncoding_3672	chr2L	18916600	18940757	449	2	N
nc_3775.a	noncoding_3775	chr2L	19384167	19384908	717	2	N
nc_12207.a	noncoding_12207	chr3L	12259098	12259854	581	2	N
nc_3951.a	noncoding_3951	chr2L	20201354	20201851	360	2	N
nc_4006.a	noncoding_4006	chr2L	20647532	20648850	663	4	N
nc_4006.b	noncoding_4006	chr2L	20647569	20648251	507	2	N
nc_4006.c	noncoding_4006	chr2L	20647528	20648464	531	4	N
nc_4219.a	noncoding_4219	chr2L	21637744	21638303	492	4	N
nc_4261.a	noncoding_4261	chr2L	21929063	21930947	662	4	N
nc_427.a	noncoding_427	chr2L	2227138	2227604	408	4	N
nc_4324.a	noncoding_4324	chr2L	22649151	22649982	488	2	N
nc_67.a	noncoding_67	chr2L	180359	180902	476	2	N
nc_691.a	noncoding_691	chr2L	3364743	3365219	398	2	N
nc_704.a	noncoding_704	chr2L	3452540	3453039	447	2	N
nc_781.a	noncoding_781	chr2L	3738561	3739035	401	2	N
nc_928.a	noncoding_928	chr2L	4534809	4537680	419	2	N
nc_932.a	noncoding_932	chr2L	4577012	4577684	519	3	N
nc_934.a	noncoding_934	chr2L	4585450	4585980	461	3	N
noncoding_3470-MIP08372	noncoding_3470	chr2L	17353902	17354668	701	2	N
noncoding_3620-MIP08107	noncoding_3620	chr2L	18665291	18666042	751	1	N
nc_14166.a	noncoding_14166	chr3L	22342744	22400114	577	2	N
nc_4454.a	noncoding_4454	chr2R	1009516	1016498	371	2	N
nc_23539.a	noncoding_23539	chrX	13524746	13527909	461	3	N
nc_6657.b	noncoding_6657	chr2R	9815260	9816054	608	2	N
nc_12505.a	noncoding_12505	chr3L	14024236	14024737	343	2	N
nc_21234.b	noncoding_21234	chrX	657026	657827	594	2	N
nc_13966.a	noncoding_13966	chr3L	21326111	21326435	223	2	N
nc_20996.a	noncoding_20996	chrU	1165553	1166594	292	2	N
nc_6408.a	noncoding_6408	chr2R	8726737	8727346	547	2	N
nc_13481.a	noncoding_13481	chr3L	19335282	19336303	414	2	N
nc_10733.a	noncoding_10733	chr3L	4897070	4897493	288	2	N
nc_4380.a	noncoding_4380	chr2R	151133	158011	251	2	N
nc_4393.a	noncoding_4393	chr2R	431896	432483	407	2	N
nc_4440.a	noncoding_4440	chr2R	973472	974650	1119	2	N
nc_4618.a	noncoding_4618	chr2R	2164554	2165318	717	2	N
nc_4677.a	noncoding_4677	chr2R	2594810	2596465	398	3	N
nc_4818.a	noncoding_4818	chr2R	3097257	3105256	305	2	N
nc_4936.a	noncoding_4936	chr2R	3466565	3466986	366	2	N
nc_4991.a	noncoding_4991	chr2R	3618084	3623125	470	2	N
nc_5059.a	noncoding_5059	chr2R	3839239	3840025	553	2	N
nc_5600.a	noncoding_5600	chr2R	5801116	5801733	508	2	N
nc_5899.a	noncoding_5899	chr2R	6554031	6555831	697	2	N
nc_5913.a	noncoding_5913	chr2R	6648283	6649173	812	2	N
nc_6552.a	noncoding_6552	chr2R	9323267	9323891	568	2	N
nc_6597.a	noncoding_6597	chr2R	9425380	9436494	210	2	N
nc_6785.a	noncoding_6785	chr2R	10261366	10261810	387	2	N
nc_6972.a	noncoding_6972	chr2R	11114443	11116053	938	2	N
nc_6972.b	noncoding_6972	chr2R	11115383	11116187	510	2	N
nc_6972.c	noncoding_6972	chr2R	11115175	11117309	770	2	N
nc_7217.a	noncoding_7217	chr2R	12099943	12105401	403	2	N
nc_7484.a	noncoding_7484	chr2R	13194265	13194807	491	2	N
nc_8958.a	noncoding_8958	chr2R	19588759	19589865	633	2	N
nc_9077.a	noncoding_9077	chr2R	19871435	19872700	500	2	N
nc_9183.a	noncoding_9183	chr2R	20074225	20075211	425	3	N
nc_9409.a	noncoding_9409	chr2R	20942218	20942849	479	2	N
nc_10027.a	noncoding_10027	chr3L	1867167	1869694	455	2	N
nc_10374.a	noncoding_10374	chr3L	3314411	3314863	397	2	N
nc_11198.a	noncoding_11198	chr3L	7797528	7802112	295	2	N
nc_15050.a	noncoding_15050	chr3R	2587399	2588167	511	2	N
nc_21155.a	noncoding_21155	chrX	374186	375842	1504	3	N
nc_9454.a	noncoding_9454	chr2RHet	334049	335232	708	3	N
nc_12628.a	noncoding_12628	chr3L	14878467	14879102	584	2	N
noncoding_19262-MIP13990	noncoding_19262	chr3R	21728570	21732471	1377	2	N
nc_12328.a	noncoding_12328	chr3L	12830802	12836179	425	2	N
nc_11565.c	noncoding_11565	chr3L	9171367	9172444	706	2	N
nc_24686.a	noncoding_24686	chrX	18865025	18866515	363	2	N
nc_14406.b	noncoding_14406	chr3LHet	2190013	2190622	471	2	N
nc_10229.b	noncoding_10229	chr3L	2796627	2820255	251	2	N
nc_10359.a	noncoding_10359	chr3L	3271060	3275743	471	2	N
nc_10431.a	noncoding_10431	chr3L	3607141	3607677	339	2	N
nc_10708.a	noncoding_10708	chr3L	4674579	4675527	875	2	N
nc_10769.a	noncoding_10769	chr3L	5362464	5363036	451	2	N
nc_10964.a	noncoding_10964	chr3L	6565005	6569017	376	2	N
nc_11126.a	noncoding_11126	chr3L	7402194	7402807	330	2	N
nc_11257.a	noncoding_11257	chr3L	8063561	8076068	503	3	N
nc_11565.b	noncoding_11565	chr3L	9171265	9172455	813	2	N
nc_12152.a	noncoding_12152	chr3L	11995305	11996003	431	2	N
nc_12277.a	noncoding_12277	chr3L	12658352	12658927	444	2	N
nc_13289.a	noncoding_13289	chr3L	17907390	17907921	335	2	N
nc_13313.a	noncoding_13313	chr3L	18106069	18107164	658	2	N
nc_13405.a	noncoding_13405	chr3L	18914330	18915179	606	2	N
nc_13793.a	noncoding_13793	chr3L	20467377	20467894	452	2	N
nc_14099.a	noncoding_14099	chr3L	21822640	21823319	631	2	N
nc_14166.b	noncoding_14166	chr3L	22342731	22387060	614	2	N
nc_14230.a	noncoding_14230	chr3L	22857614	22858305	631	2	N
nc_14288.b	noncoding_14288	chr3L	23577665	23581779	558	2	N
nc_14303.a	noncoding_14303	chr3L	23902205	23902635	329	2	N
nc_14317.a	noncoding_14317	chr3L	24161974	24169084	311	2	N
nc_9526.a	noncoding_9526	chr3L	72195	73101	670	2	N
nc_9693.a	noncoding_9693	chr3L	437901	441091	674	2	N
nc_14335.a	noncoding_14335	chr3LHet	430191	431527	1215	2	N
nc_14402.a	noncoding_14402	chr3LHet	2177190	2180261	438	2	N
nc_19807.a	noncoding_19807	chr3R	24908966	24909763	418	2	N
nc_20815.a	noncoding_20815	chr4	929381	931123	488	2	N
nc_14561.b	noncoding_14561	chr3R	424436	425490	286	3	N
nc_14562.a	noncoding_14562	chr3R	427909	430775	565	3	N
nc_14566.a	noncoding_14566	chr3R	439022	443284	583	3	N
nc_14584.a	noncoding_14584	chr3R	485626	506107	652	2	N
nc_14644.a	noncoding_14644	chr3R	880958	882956	573	2	N
nc_14695.b	noncoding_14695	chr3R	1162250	1175462	380	2	N
nc_14931.a	noncoding_14931	chr3R	1927679	1930585	443	2	N
nc_14993.a	noncoding_14993	chr3R	2222512	2223750	567	2	N
nc_14993.b	noncoding_14993	chr3R	2222596	2225214	617	3	N
nc_15031.a	noncoding_15031	chr3R	2509237	2509851	463	2	N
nc_15099.a	noncoding_15099	chr3R	2953808	2954790	761	3	N
nc_15099.b	noncoding_15099	chr3R	2953808	2954483	509	2	N
nc_15156.a	noncoding_15156	chr3R	3236370	3237101	675	2	N
nc_15272.a	noncoding_15272	chr3R	3927260	3931098	475	2	N
nc_15416.a	noncoding_15416	chr3R	4626379	4626898	452	2	N
nc_15421.a	noncoding_15421	chr3R	4638583	4639180	541	2	N
nc_15501.a	noncoding_15501	chr3R	5043667	5044146	379	2	N
nc_15514.a	noncoding_15514	chr3R	5072370	5073168	496	2	N
nc_15610.a	noncoding_15610	chr3R	5375399	5377470	311	2	N
nc_16091.a	noncoding_16091	chr3R	7463399	7463928	391	3	N
nc_16330.a	noncoding_16330	chr3R	8309611	8310122	480	2	N
nc_16341.a	noncoding_16341	chr3R	8388461	8389711	444	2	N
nc_16647.a	noncoding_16647	chr3R	9925239	9926160	473	2	N
nc_16730.a	noncoding_16730	chr3R	10380094	10383694	499	2	N
nc_16824.a	noncoding_16824	chr3R	10964895	10965494	517	2	N
nc_17085.a	noncoding_17085	chr3R	11808893	11809863	295	2	N
nc_17171.a	noncoding_17171	chr3R	12165058	12165733	619	2	N
nc_17701.a	noncoding_17701	chr3R	14959225	14962285	439	2	N
nc_17716.a	noncoding_17716	chr3R	15042075	15042852	308	2	N
nc_17730.a	noncoding_17730	chr3R	15152736	15153291	397	3	N
nc_17950.a	noncoding_17950	chr3R	16472629	16473086	375	2	N
nc_17964.a	noncoding_17964	chr3R	16564454	16564933	438	2	N
nc_18124.a	noncoding_18124	chr3R	17091976	17093112	590	2	N
nc_18306.a	noncoding_18306	chr3R	18121057	18121707	268	2	N
nc_18479.a	noncoding_18479	chr3R	18676974	18677377	321	2	N
nc_18559.a	noncoding_18559	chr3R	19166217	19171533	455	2	N
nc_18961.a	noncoding_18961	chr3R	20661325	20661957	569	2	N
nc_19171.a	noncoding_19171	chr3R	21435897	21436714	467	2	N
nc_19633.a	noncoding_19633	chr3R	23713588	23715806	622	2	N
nc_19706.a	noncoding_19706	chr3R	24341001	24341622	499	3	N
nc_19949.a	noncoding_19949	chr3R	25580911	25581539	494	3	N
nc_20096.a	noncoding_20096	chr3R	25964489	25975328	541	2	N
nc_20201.a	noncoding_20201	chr3R	26424569	26425897	658	3	N
nc_20271.a	noncoding_20271	chr3R	26997255	27003262	388	2	N
noncoding_15421-MIP16110	noncoding_15421	chr3R	4638502	4639301	743	2	N
nc_20453.a	noncoding_20453	chr3RHet	641073	641809	671	2	N
nc_20454.a	noncoding_20454	chr3RHet	948199	950012	703	2	N
nc_20511.a	noncoding_20511	chr4	77939	80915	412	2	N
nc_20788.a	noncoding_20788	chr4	827307	827972	358	2	N
nc_20813.a	noncoding_20813	chr4	927427	928092	598	2	N
nc_20818.a	noncoding_20818	chr4	899972	904464	373	2	N
nc_20846.a	noncoding_20846	chr4	980500	983318	550	3	N
nc_20985.a	noncoding_20985	chr4	1341569	1342169	509	2	N
nc_20990.a	noncoding_20990	chrU	1048006	1048507	456	2	N
nc_21023.a	noncoding_21023	chrU	3290791	3291496	640	2	N
nc_21031.b	noncoding_21031	chrU	4029341	4029668	268	2	N
nc_21034.a	noncoding_21034	chrU	4557914	4559591	553	2	N
nc_21042.b	noncoding_21042	chrU	5771172	5772062	795	2	N
nc_21057.a	noncoding_21057	chrU	7077008	7086676	624	2	N
nc_21076.a	noncoding_21076	chrU	8849081	8849932	786	2	N
nc_21080.a	noncoding_21080	chrU	9260846	9270014	441	2	N
nc_21081.a	noncoding_21081	chrU	9578394	9661149	605	2	N
nc_21090.a	noncoding_21090	chrX	8580	9053	406	2	N
nc_21138.a	noncoding_21138	chrX	256622	260160	417	2	N
nc_21155.b	noncoding_21155	chrX	373896	375829	1831	3	N
nc_21234.a	noncoding_21234	chrX	656592	657843	802	2	N
nc_21360.a	noncoding_21360	chrX	1374744	1375343	451	2	N
nc_21739.a	noncoding_21739	chrX	3375284	3376323	358	2	N
nc_21795.a	noncoding_21795	chrX	3759474	3762359	617	2	N
nc_22240.a	noncoding_22240	chrX	6486565	6487062	430	2	N
nc_22284.a	noncoding_22284	chrX	6652683	6653524	370	2	N
nc_22475.a	noncoding_22475	chrX	7862896	7863528	563	2	N
nc_22687.a	noncoding_22687	chrX	8901848	8907534	639	2	N
nc_22888.a	noncoding_22888	chrX	10149389	10155335	1017	2	N
nc_23225.a	noncoding_23225	chrX	11710074	11710573	445	2	N
nc_23260.a	noncoding_23260	chrX	11813157	11813609	328	3	N
nc_23302.a	noncoding_23302	chrX	12022366	12039861	615	3	N
nc_23377.a	noncoding_23377	chrX	12611656	12612498	541	2	N
nc_23729.a	noncoding_23729	chrX	14918470	14918773	214	2	N
nc_24353.a	noncoding_24353	chrX	17100870	17101670	689	3	N
nc_24410.a	noncoding_24410	chrX	17518212	17518716	446	2	N
nc_24742.a	noncoding_24742	chrX	19247499	19249804	273	2	N
nc_24744.a	noncoding_24744	chrX	19276460	19277041	562	2	N
nc_24859.a	noncoding_24859	chrX	19680762	19682189	619	3	N
nc_24875.a	noncoding_24875	chrX	19832271	19852302	515	3	N
nc_24897.a	noncoding_24897	chrX	20052373	20053057	317	2	N
nc_24933.a	noncoding_24933	chrX	20093230	20101897	416	2	N
nc_25029.a	noncoding_25029	chrX	20916290	20918145	219	2	N
nc_25047.a	noncoding_25047	chrX	20990555	20991203	582	2	N
nc_25107.a	noncoding_25107	chrX	21424223	21424868	546	2	N
nc_25221.a	noncoding_25221	chrYHet	63533	63956	350	2	N
nc_5243.a	noncoding_5243	chr2R	4526752	4569571	413	2	N
nc_7734.a	noncoding_7734	chr2R	14177238	14193651	233	2	N
nc_21282.a	noncoding_21282	chrX	941274	982899	481	3	N
nc_24642.a	noncoding_24642	chrX	18675414	18680835	680	2	N
nc_1796.a	noncoding_1796	chr2L	8140499	8156740	499	2	N
nc_DMG2-MB6.chr2L.17.058.a	noncoding_DMG2-MB6.chr2L.17.058	chr2L	16705429	16715828	418	2	N
nc_DMG2-MB6.chr2L.17.058.c	noncoding_DMG2-MB6.chr2L.17.058	chr2L	16705233	16715801	587	2	N
nc_DMG2-MB6.chr2L.17.058.b	noncoding_DMG2-MB6.chr2L.17.058	chr2L	16704276	16716114	1857	2	N
nc_DMG2-MB6.chr2L.17.058.d	noncoding_DMG2-MB6.chr2L.17.058	chr2L	16704627	16716114	1506	2	N
noncoding_DMG2-MB6.chr2L.17.058-RE70695	noncoding_DMG2-MB6.chr2L.17.058	chr2L	16704285	16716191	1925	2	N
nc_13497.a	noncoding_13497	chr3L	19479844	19481488	962	4	N
nc_13497.b	noncoding_13497	chr3L	19479943	19481480	846	4	N
nc_14337.a	noncoding_14337	chr3LHet	458538	460314	449	2	N
nc_14406.a	noncoding_14406	chr3LHet	2190189	2190718	386	2	N
nc_21279.a	noncoding_21279	chrX	940505	940972	409	2	N
nc_13568.a	noncoding_13568	chr3L	19722240	19754201	547	2	N
nc_15268.a	noncoding_15268	chr3R	3867053	3881257	597	2	N
nc_7347.a	noncoding_7347	chr2R	12624320	12625355	761	2	N
nc_5744.a	noncoding_5744	chr2R	6239037	6239662	483	3	N
nc_13291.a	noncoding_13291	chr3L	17927107	17928672	1167	2	N
nc_13291.b	noncoding_13291	chr3L	17927131	17939182	1060	2	N
nc_5956.a	noncoding_5956	chr2R	6973091	6975805	795	2	N
nc_17732.a	noncoding_17732	chr3R	15179772	15180591	766	2	N
noncoding_17732-MIP07785	noncoding_17732	chr3R	15179772	15180606	781	2	N
noncoding_3992-MIP06488	noncoding_3992	chr2L	20472792	20473326	482	2	N
noncoding_13303-MIP20408	noncoding_13303	chr3L	18074220	18078410	828	2	N
nc_2945.a	noncoding_2945	chr2L	13415676	13423339	448	2	N
nc_13509.a	noncoding_13509	chr3L	19536199	19536722	447	2	N
nc_24409.a	noncoding_24409	chrX	17521439	17523746	414	2	N
nc_21784.a	noncoding_21784	chrX	3681896	3691164	400	2	N
nc_23203.a	noncoding_23203	chrX	11621368	11627862	266	2	N
nc_11831.a	noncoding_11831	chr3L	10474920	10499534	490	2	N
nc_1515.a	noncoding_1515	chr2L	6966981	6967593	503	2	N
nc_21811.a	noncoding_21811	chrX	3843231	3848169	350	2	N
Uhg3-RC	Uhg3	chr2L	20647532	20648848	490	2	N
pncr016:2R-RA	pncr016:2R	chr2R	14598895	14599457	504	2	N
chr3L_127329_127689.0	chr3L_127329_127689.0	chr3L	127328	127689	361	1	N
CG17567-RA	CG17567	chr2L	19183071	19183787	613	3	N
CG17567-RC	CG17567	chr2L	19183090	19183613	424	3	N
CG17567-RD	CG17567	chr2L	19183090	19183613	411	3	N
alphagamma-element:CR32865-RA	alphagamma-element:CR32865	chr3R	8301058	8303989	1357	2	N
Su(Ste):CR42432-RA	Su(Ste):CR42432	chrU	8667211	8667965	755	1	N
Su(Ste):CR42441-RA	Su(Ste):CR42441	chrU	9700241	9701121	881	1	N
Uhg2-RA	Uhg2	chr2L	9893804	9895003	382	5	N
Uhg3-RA	Uhg3	chr2L	20647532	20648848	661	4	N
CR42491-RA	CR42491	chrX	656647	657843	747	2	N
CR41601-RA	CR41601	chr3RHet	2481659	2482418	614	3	N
CG9284-RA	CG9284	chr2R	17690890	17691940	995	2	N
CG9284-RB	CG9284	chr2R	17690902	17691847	897	2	N
CR32661-RA	CR32661	chrX	11811838	11812711	654	4	N
Su(Ste):CR42438-RA	Su(Ste):CR42438	chrU	9441160	9442182	1023	1	N
Uhg4-RA	Uhg4	chr2R	4982802	4984817	466	8	N
pncr008:3L-RA	pncr008:3L	chr3L	6213677	6214052	313	4	N
chr3R_2645852_2646154.0	chr3R_2645852_2646154.0	chr3R	2645852	2646154	303	1	N
CG32252-RA	CG32252	chr3L	4221688	4222734	995	1	N
Uhg7-RA	Uhg7	chr3L	1666287	1667307	421	5	N
7SLRNA-RA	7SLRNA	chr3R	2648220	2648518	299	1	N
pncr002:3R-RA	pncr002:3R	chr3R	2525273	2525886	513	2	N
RNaseMRP:RNA-RA	RNaseMRP:RNA	chr3R	19555769	19556151	382	1	N
RNaseP:RNA-RA	RNaseP:RNA	chr3R	27043085	27043384	299	1	N
snoRNA:Psi28S-291-RA	snoRNA:Psi28S-291	chr3R	7049292	7049512	220	1	N
snRNA:U1:82Eb-RA	snRNA:U1:82Eb	chr3R	773631	773886	255	1	N
sphinx-RC	sphinx	chr4	995793	996436	643	1	N
CR40712-RA	CR40712	chrU	9400405	9400910	506	1	N
Su(Ste):CR40820-RB	Su(Ste):CR40820	chrU	7044199	7045255	1057	1	N
Su(Ste):CR41533-RB	Su(Ste):CR41533	chrU	7759929	7761473	1544	1	N
Su(Ste):CR42407-RA	Su(Ste):CR42407	chrU	5758545	5760003	1459	1	N
Su(Ste):CR42409-RA	Su(Ste):CR42409	chrU	6163514	6164841	1327	1	N
Su(Ste):CR42410-RA	Su(Ste):CR42410	chrU	6274888	6276371	1484	1	N
Su(Ste):CR42411-RA	Su(Ste):CR42411	chrU	6389437	6390626	1190	1	N
Su(Ste):CR42412-RA	Su(Ste):CR42412	chrU	6404710	6406125	1416	1	N
Su(Ste):CR42413-RA	Su(Ste):CR42413	chrU	6603492	6604941	1450	1	N
Su(Ste):CR42415-RA	Su(Ste):CR42415	chrU	6756287	6757014	728	1	N
Su(Ste):CR42419-RA	Su(Ste):CR42419	chrU	7174936	7176296	1361	1	N
Su(Ste):CR42420-RA	Su(Ste):CR42420	chrU	7243006	7243826	821	1	N
Su(Ste):CR42423-RA	Su(Ste):CR42423	chrU	7569008	7569824	817	1	N
Su(Ste):CR42426-RA	Su(Ste):CR42426	chrU	7794756	7795407	652	1	N
Su(Ste):CR42427-RA	Su(Ste):CR42427	chrU	7861683	7862182	500	1	N
Su(Ste):CR42428-RA	Su(Ste):CR42428	chrU	7862917	7863768	852	1	N
Su(Ste):CR42429-RA	Su(Ste):CR42429	chrU	8042984	8044666	1682	1	N
Su(Ste):CR42430-RA	Su(Ste):CR42430	chrU	8077475	8078857	1383	1	N
Su(Ste):CR42431-RA	Su(Ste):CR42431	chrU	8491230	8492441	1212	1	N
Su(Ste):CR42433-RA	Su(Ste):CR42433	chrU	8680393	8681749	1356	1	N
Su(Ste):CR42434-RA	Su(Ste):CR42434	chrU	8684760	8686031	1271	1	N
Su(Ste):CR42440-RA	Su(Ste):CR42440	chrU	9696725	9697478	754	1	N
Su(Ste):CR42443-RA	Su(Ste):CR42443	chrU	9812760	9813782	1023	1	N
Su(Ste):CR42444-RA	Su(Ste):CR42444	chrU	9818508	9819549	1042	1	N
chrX_21059012_21059822.0	chrX_21059012_21059822.0	chrX	21059011	21059822	811	1	N
CR32657-RA	CR32657	chrX	11981243	11981728	353	3	N
CR32658-RA	CR32658	chrX	11985296	11986103	693	3	N
CR32730-RA	CR32730	chrX	7039616	7043883	1872	3	N
MIP22691	MIP22691	chrX	2644951	2645449	498	3	N
pncr004:X-RA	pncr004:X	chrX	19065109	19068929	549	2	N
pncr009:3L-RA	pncr009:3L	chr3L	19479845	19481488	961	4	N
CG41257.a	CG41257	chr2RHet	196933	198033	898	2	N
CG8788.b	CG8788	chr2R	5025978	5029486	1321	4	N
MIP06502	MIP06502	chr3L	157817	158211	394	1	N
bxd-RA	bxd	chr3R	12569632	12598911	1258	1	N
chr2L_13642820_13643256.0	chr2L_13642820_13643256.0	chr2L	13642819	13643256	437	1	N
chr2L_5904935_5906245.0	chr2L_5904935_5906245.0	chr2L	5904934	5906245	1175	2	N
chr3L_18233591_18234137.0	chr3L_18233591_18234137.0	chr3L	18233590	18234137	547	2	N
chr3R_1549831_1550766.0	chr3R_1549831_1550766.0	chr3R	1549830	1550766	880	2	N
chr3R_15122979_15123457.0	chr3R_15122979_15123457.0	chr3R	15122978	15123457	479	1	N

## Sheet: notes
List of total 976 putative lncRNAs identified in D. melanogaster.
Y means that this lncRNA is novel, and N means that this lncRNA has been annotated or reported by the databases (e.g., modENCODE) or previous publications.
