# Supplementary material for: Genome-wide identification and developmental expression profiling of long noncoding RNAs during Drosophila metamorphosis
Source: Sci Rep. 2016 Mar 21;6:23330. doi: 10.1038/srep23330 (PMC4800424; doi:10.1038/srep23330)
Supplement: Supplementary Data 2 [file srep23330-s3.xls]

## Sheet: HKG orthologs
human HKG	Dme ortholog gene	Dme transcript
ABI1	abi	Abi-RA	Abi.a	Abi-RB	Abi.b
ADH5	adh	Adh-RF	Adh-RI	Adh-RC	Adh-RE	Adh-RH
AKIRIN1	akirin	akirin.d	akirin-RA	akirin.e	akirin.c	akirin-RB	akirin.f	akirin.b	akirin.a
AKIRIN2	akirin	akirin.d	akirin-RA	akirin.e	akirin.c	akirin-RB	akirin.f	akirin.b	akirin.a
AMD1	amd	amd-RB	amd-RA
APPL2	appl	Appl.f	Appl.c	Appl.p	Appl.h	Appl.o	Appl.a	Appl.d	Appl.e	Appl.b	Appl.n	Appl.j	Appl.k	Appl.m	Appl.l	Appl.i	Appl.g	Appl-RA
ATL2	atl	atl-RA	atl.c	atl.d	atl.e	atl-RB	atl.b	atl.a
BAP1	bap	Bap-RA
BRAT1	brat	brat-RA	brat.l	brat.k	brat-RB	brat.n	brat.e	brat.c	brat.d	brat.f	brat.g	brat.h	brat.j	brat.m	brat.a	brat.i	brat.o	brat.b	brat-RC
BRD2	brd	Brd-RA
BRD4	brd	Brd-RA
BRD7	brd	Brd-RA
BRD9	brd	Brd-RA
BRF1	brf	Brf-RA	Brf.a	Brf-RB
BRF2	brf	Brf-RA	Brf.a	Brf-RB
BRK1	brk	brk-RA
BSG	bsg	Bsg.ap	Bsg.v	Bsg.r	Bsg.u	Bsg-RA	Bsg.w	Bsg-RC	Bsg.aw	Bsg.ac	Bsg.t	Bsg.s	Bsg.ay	Bsg.aq	Bsg.o	Bsg.i	Bsg.ar	Bsg.ah	Bsg.ag	Bsg.m	Bsg-RD	Bsg.n	Bsg.am	Bsg.an	Bsg.j	Bsg.ao	Bsg-RB	Bsg.ab	Bsg.aj	Bsg.y	Bsg.aa	Bsg.x	Bsg.z	Bsg.k	Bsg.au	Bsg-RH	Bsg.as	Bsg-RE	Bsg.l	Bsg.b	Bsg.ad	Bsg.ai	Bsg.av	Bsg-RG	Bsg-RF	Bsg-RI	Bsg.at	Bsg.ax	Bsg.e
BTD	btd	Btd-RA
CAMTA1	camta	Camta-RB	Camta.d	Camta.c	Camta-RF	Camta.g	Camta.e	Camta.f	Camta-RG	Camta-RD	Camta-RE	Camta.a	Camta.b
CAMTA2	camta	Camta-RB	Camta.d	Camta.c	Camta-RF	Camta.g	Camta.e	Camta.f	Camta-RG	Camta-RD	Camta-RE	Camta.a	Camta.b
CASP3	casp	casp-SD02625	casp-RA	casp.a	casp-RB
CASP7	casp	casp-SD02625	casp-RA	casp.a	casp-RB
CASP9	casp	casp-SD02625	casp-RA	casp.a	casp-RB
CBX3	cbx	cbx-RB	cbx-RA
CBX5	cbx	cbx-RB	cbx-RA
CHP1	chp	chp.c	chp-RA	chp.b	chp.d	chp.a
CIB1	cib	cib.h	cib-RA	cib-RC	cib.e	cib-RB	cib.a	cib.f	cib.d	cib.b	cib.c	cib.i	cib.g
CIC	cic	cic.b	cic-RA	cic.a	cic-RB
CLK3	clk	Clk.b	Clk.a	Clk-RD	Clk-RA
CLP1	clp	Clp-RA
COMT	comt	comt-RA
CREG1	creg	CREG-RA	CREG-RC	CREG-RB	CREG.c	CREG.a	CREG.b
CRK	crk	Crk-RA	Crk.g	Crk.d	Crk.a	Crk-RC	Crk.e	Crk.f	Crk.c	Crk.b	Crk-RB	Crk-MIP14750
CRY2	cry	cry-RA
CTBP1	ctbp	CtBP-RE	CtBP.ae	CtBP-RA	CtBP.ad	CtBP.z	CtBP.g	CtBP-RC	CtBP.i	CtBP.y	CtBP.o	CtBP.ak	CtBP.e	CtBP.t	CtBP.a	CtBP.v	CtBP.l	CtBP.ai	CtBP.n	CtBP.aj	CtBP.p	CtBP.aa	CtBP.ag	CtBP.q	CtBP.w	CtBP.r	CtBP.aq	CtBP.s	CtBP.u	CtBP.f	CtBP.b	CtBP.ap	CtBP.an	CtBP.ao	CtBP.ar	CtBP.x	CtBP.am	CtBP.al	CtBP-RB	CtBP.ab	CtBP.d	CtBP.ac	CtBP.c	CtBP.af	CtBP.h	CtBP.k	CtBP.j	CtBP-RD	CtBP.ah
CTCF	ctcf	CTCF-RA
CYC1	cyc	cyc.a	cyc-RA
DAD1	dad	Dad-RC	Dad.b	Dad-RA	Dad.a	Dad-RB
DAP3	dap	dap-RA	dap-GM06280
DAXX	daxx	Daxx-RA
DEF8	def	Def-IP01895	Def-RA
DEK	dek	Dek-RA	Dek.b	Dek.d	Dek.f	Dek-RD	Dek.c	Dek.a	Dek-RC	Dek.g	Dek.e	Dek-RB
DPP7	dpp	dpp.c	dpp.d	dpp.e	dpp.f	dpp-RA	dpp.a	dpp.b	dpp-RB	dpp-RD	dpp-RC	dpp-RE
DR1	dr	Dr-RA
DROSHA	drosha	drosha-RA
E2F4	e2f	E2f-RA	E2f.b	E2f-RB	E2f-RC	E2f.c	E2f.d	E2f.a
EAF1	eaf	Eaf.h	Eaf.i	Eaf.l	Eaf.c	Eaf.o	Eaf.k	Eaf.b	Eaf.n	Eaf.m	Eaf.a	Eaf.f	Eaf.g	Eaf.j	Eaf.d	Eaf.e	Eaf-RD	Eaf-RH	Eaf-RF	Eaf-RC	Eaf-RA	Eaf-RG	Eaf-RE	Eaf-RB
ECD	ecd	ecd-RA
ECSIT	ecsit	ECSIT-RA
EIF4G1	eif4g	eIF4G.f	eIF4G.c	eIF4G-RC	eIF4G.b	eIF4G.e	eIF4G-RA	eIF4G-RB	eIF4G.d	eIF4G.a
EIF4G2	eif4g	eIF4G.f	eIF4G.c	eIF4G-RC	eIF4G.b	eIF4G.e	eIF4G-RA	eIF4G-RB	eIF4G.d	eIF4G.a
EIF4G3	eif4g	eIF4G.f	eIF4G.c	eIF4G-RC	eIF4G.b	eIF4G.e	eIF4G-RA	eIF4G-RB	eIF4G.d	eIF4G.a
EIF5B	eif5b	eIF5B-RB
ELF2	elf	Elf.d	Elf-RA	Elf.b	Elf.c	Elf.a
ELK1	elk	elk-RA
ELK4	elk	elk-RA
EMC1	emc	emc-RA
EMC10	emc	emc-RA
EMC2	emc	emc-RA
EMC3	emc	emc-RA
EMC4	emc	emc-RA
EMC6	emc	emc-RA
EMC7	emc	emc-RA
EMC8	emc	emc-RA
EMC9	emc	emc-RA
ENDOG	endog	EndoG-LD35517	EndoG-RA
ERO1L	ero1l	Ero1L-RB	Ero1L.a
EXD2	exd	exd-RA	exd.k	exd.l	exd.d	exd.b	exd-RB	exd.m	exd.a	exd.f	exd.c	exd.e	exd-RC	exd.i	exd.j	exd.g	exd.h
FAF1	faf	faf.f	faf-RA	faf.b	faf.g	faf.a	faf-RC	faf-RE01547	faf.c	faf.e	faf.d	faf-LD22582	faf-MIP20638
FAF2	faf	faf.f	faf-RA	faf.b	faf.g	faf.a	faf-RC	faf-RE01547	faf.c	faf.e	faf.d	faf-LD22582	faf-MIP20638
FH	fh	fh-RA
FIBP	fibp	Fibp-RB	Fibp-RD	Fibp-RC	Fibp.a	Fibp.b
GCLC	gclc	Gclc-RB	Gclc.c	Gclc-RA	Gclc.b	Gclc.a
GCLM	gclm	Gclm-RA
GDI2	gdi	Gdi.e	Gdi.d	Gdi.c	Gdi.b	Gdi-RA	Gdi.a
GLI4	gli	Gli-RC	Gli-RE	Gli-RB	Gli-RA	Gli-RD	Gli.a
GLO1	glo	glo-RB	glo.e	glo-RC	glo.a	glo.f	glo.d	glo-RA	glo.g	glo.c	glo.b
HPS1	hps	HPS-RA
HPS6	hps	HPS-RA
HS2ST1	hs2st	Hs2st.a	Hs2st-RA
HS6ST1	hs6st	Hs6st-RA	Hs6st.a
HTT	htt	htt-RA	htt.a
IDE	ide	Ide-RB
IMP3	imp	Imp.e	Imp.f	Imp.i	Imp.j	Imp.h	Imp.g	Imp.m	Imp.l	Imp.n	Imp.k	Imp.r	Imp.o	Imp.q	Imp.p	Imp-RF	Imp.a	Imp-RG	Imp-RE	Imp-RH	Imp.b	Imp-RD	Imp.c	Imp.d	Imp-RA	Imp-RJ	Imp-RC	Imp-RI	Imp-RB
IMP4	imp	Imp.e	Imp.f	Imp.i	Imp.j	Imp.h	Imp.g	Imp.m	Imp.l	Imp.n	Imp.k	Imp.r	Imp.o	Imp.q	Imp.p	Imp-RF	Imp.a	Imp-RG	Imp-RE	Imp-RH	Imp.b	Imp-RD	Imp.c	Imp.d	Imp-RA	Imp-RJ	Imp-RC	Imp-RI	Imp-RB
JAGN1	jagn	jagn-RA	jagn-RB
KDM4A	kdm4a	Kdm4A-RA	Kdm4A.a
KLC4	klc	Klc.a	Klc.d	Klc.c	Klc.b	Klc-RA	Klc.e
LAP3	lap	lap-RD	lap-RC	lap-RA
LARP1	larp	larp-RE	larp-RD	larp.a	larp-RB	larp-RA	larp-IP09468
LARP4	larp	larp-RE	larp-RD	larp.a	larp-RB	larp-RA	larp-IP09468
LARP7	larp	larp-RE	larp-RD	larp.a	larp-RB	larp-RA	larp-IP09468
LIG3	lig	lig.aa	lig.l	lig.q	lig.o	lig.ad	lig.p	lig-RE	lig.ae	lig-RG	lig.af	lig-RA	lig-RC	lig.e	lig.h	lig.g	lig.c	lig.i	lig-RB	lig.f	lig.d	lig.a	lig.b	lig.ac	lig.n	lig.ab	lig.m	lig.u	lig.t	lig.w	lig.v	lig.s	lig.r	lig.y	lig-RF	lig.z	lig.k	lig.j	lig.x	lig-RD
LIG4	lig	lig.aa	lig.l	lig.q	lig.o	lig.ad	lig.p	lig-RE	lig.ae	lig-RG	lig.af	lig-RA	lig-RC	lig.e	lig.h	lig.g	lig.c	lig.i	lig-RB	lig.f	lig.d	lig.a	lig.b	lig.ac	lig.n	lig.ab	lig.m	lig.u	lig.t	lig.w	lig.v	lig.s	lig.r	lig.y	lig-RF	lig.z	lig.k	lig.j	lig.x	lig-RD
LIN37	lin	lin.a	lin-RA	lin.b
LIN54	lin	lin.a	lin-RA	lin.b
MARS	mars	mars-RB	mars-RA
MARS2	mars	mars-RB	mars-RA
MAX	max	Max-RA
MED10	med	Med-RA	Med-RB	Med.a
MED11	med	Med-RA	Med-RB	Med.a
MED13	med	Med-RA	Med-RB	Med.a
MED14	med	Med-RA	Med-RB	Med.a
MED16	med	Med-RA	Med-RB	Med.a
MED19	med	Med-RA	Med-RB	Med.a
MED20	med	Med-RA	Med-RB	Med.a
MED21	med	Med-RA	Med-RB	Med.a
MED24	med	Med-RA	Med-RB	Med.a
MED29	med	Med-RA	Med-RB	Med.a
MED31	med	Med-RA	Med-RB	Med.a
MED4	med	Med-RA	Med-RB	Med.a
MED6	med	Med-RA	Med-RB	Med.a
MED7	med	Med-RA	Med-RB	Med.a
MED8	med	Med-RA	Med-RB	Med.a
MEN1	men	Men.b	Men.a	Men-RA	Men-RB
MIA3	mia	mia-RB	mia-RA	mia-LD25013
MLF2	mlf	Mlf-RA	Mlf.f	Mlf.e	Mlf.d	Mlf-RE	Mlf-RD	Mlf.a	Mlf-RB	Mlf.g	Mlf.b	Mlf-RC	Mlf.c
MNF1	mnf	Mnf-RI	Mnf-RG	Mnf-RH	Mnf-RK	Mnf-RJ	Mnf-LD16137	Mnf.b	Mnf.a
MRI1	mri	mri-RB	mri-RA	mri-RC	mri.a
MRP63	mrp	MRP-RO	MRP-RA	MRP-RQ	MRP-RI	MRP-RF	MRP-RC	MRP-RJ	MRP-RP	MRP-RK	MRP-RM	MRP-RD	MRP-RH	MRP-RB	MRP-RN	MRP.c	MRP.d	MRP.b	MRP.a	MRP-RE
MRPS18A	mrps18a	mRpS18A-RA
MRPS18B	mrps18b	mRpS18B-RB	mRpS18B.a	mRpS18B-RA
MRPS18C	mrps18c	mRpS18C-RA
MTCH1	mtch	Mtch.a	Mtch.c	Mtch-RA	Mtch.b	Mtch-RC	Mtch-RB	Mtch.d
MTCH2	mtch	Mtch.a	Mtch.c	Mtch-RA	Mtch.b	Mtch-RC	Mtch-RB	Mtch.d
MTM1	mtm	mtm-RA
NMD3	nmd	nmd-RA	nmd.a
NMT1	nmt	Nmt-RA
NOL10	nol	nol-RA
NOL11	nol	nol-RA
NOL12	nol	nol-RA
NOL6	nol	nol-RA
NOL7	nol	nol-RA
NOL8	nol	nol-RA
NUB1	nub	nub.a	nub-RB	nub-RD
NUDC	nudc	nudC.a	nudC.c	nudC.b	nudC-RA
NUFIP2	nufip	Nufip-RA
OAT	oat	Oat-RA
OAZ1	oaz	Oaz-RB
OAZ2	oaz	Oaz-RB
OPA1	opa	opa-RA
OPA3	opa	opa-RA
ORMDL1	ormdl	ORMDL-RA	ORMDL.a
ORMDL2	ormdl	ORMDL-RA	ORMDL.a
ORMDL3	ormdl	ORMDL-RA	ORMDL.a
OS9	os	os.a	os.d	os.b	os-RB	os.c	os-RA
OSBP	osbp	Osbp-RA	Osbp.a
PAK2	pak	Pak-RC	Pak-RA	Pak-RD	Pak.d	Pak.h	Pak-RB	Pak.c	Pak.g	Pak.f	Pak.b	Pak.a	Pak.j	Pak.i	Pak.e
PARK7	park	park-RC	park-RB
PARP1	parp	Parp-RB	Parp.e	Parp.d	Parp.c	Parp.b	Parp.a
PARP3	parp	Parp-RB	Parp.e	Parp.d	Parp.c	Parp.b	Parp.a
PARP9	parp	Parp-RB	Parp.e	Parp.d	Parp.c	Parp.b	Parp.a
PCM1	pcm	pcm-RA	pcm-RB
PCMT1	pcmt	Pcmt-RA	Pcmt.a	Pcmt.b
PDK2	pdk	Pdk-RA	Pdk-RB	Pdk.c	Pdk.e	Pdk.a	Pdk.d	Pdk.b
PDP2	pdp	Pdp-RA	Pdp.a
PELO	pelo	pelo-RA
PES1	pes	pes.f	pes-RC	pes-RD	pes.c	pes.a	pes.d	pes.e	pes.b	pes-MIP21801
PGK1	pgk	Pgk-RA
PHAX	phax	Phax-RA	Phax.b	Phax-RB	Phax.a	Phax.c
PLD3	pld	Pld.a	Pld.c	Pld-RB	Pld-RC	Pld-RA	Pld.b	Pld-RD	Pld.d	Pld-RE	Pld-RF
PNN	pnn	Pnn-RB	Pnn-RA	Pnn.b	Pnn.a
POMP	pomp	Pomp-RA
PPA1	ppa	ppa-RA
PPA2	ppa	ppa-RA
PPAN	ppan	ppan-RA
PPCS	ppcs	Ppcs.c	Ppcs-RB	Ppcs.e	Ppcs.b	Ppcs.d	Ppcs.a	Ppcs.f	Ppcs-RA
PTEN	pten	Pten-RE	Pten-RD	Pten-RG	Pten-RC	Pten-RA	Pten-RB	Pten.c	Pten.a	Pten.b	Pten-RH
PUM1	pum	pum.s	pum.u	pum.v	pum.x	pum.t	pum.w	pum.ab	pum.z	pum.ae	pum.ac	pum.y	pum.ad	pum.aa	pum.i	pum.r	pum.g	pum.k	pum.j	pum.p	pum.h	pum.e	pum.d	pum.f	pum.n	pum.c	pum.o	pum.q	pum.m	pum.l	pum-RC	pum-RA	pum-RD	pum.a	pum-RE	pum.b	pum-RB
PUM2	pum	pum.s	pum.u	pum.v	pum.x	pum.t	pum.w	pum.ab	pum.z	pum.ae	pum.ac	pum.y	pum.ad	pum.aa	pum.i	pum.r	pum.g	pum.k	pum.j	pum.p	pum.h	pum.e	pum.d	pum.f	pum.n	pum.c	pum.o	pum.q	pum.m	pum.l	pum-RC	pum-RA	pum-RD	pum.a	pum-RE	pum.b	pum-RB
PYGO2	pygo	pygo-RA
RAD1	rad	rad.a	rad.b	rad-RA
RAD17	rad	rad.a	rad.b	rad-RA
RAD50	rad	rad.a	rad.b	rad-RA
RAD51C	rad51c	Rad51C-RB	Rad51C-IP02219
RALA	rala	Rala-RB	Rala-RC	Rala-RA
RAN	ran	ran-RB	ran-RA
RANGAP1	rangap	RanGap-RA	RanGap.a	RanGap.b
RDH14	rdh	Rdh-RA
RDX	rdx	rdx.h	rdx.i	rdx.g	rdx.f	rdx-RE	rdx-RA	rdx.b	rdx.e	rdx-RB	rdx.c	rdx.d	rdx.j	rdx-RD	rdx.a	rdx-RC
REPS1	reps	Reps.a	Reps-RA
RIC8A	ric8a	ric8a-RA	ric8a.a
RIN2	rin	rin-RB	rin-RA	rin.f	rin.p	rin.q	rin.g	rin.h	rin.o	rin-RE	rin.n	rin.e	rin-RC	rin.a	rin.j	rin.m	rin.d	rin.c	rin.l	rin.b	rin.k	rin-RD	rin.i
RPL35A	rpl35a	RpL35A-RA	RpL35A.a
SAV1	sav	sav-RA
SCAMP2	scamp	Scamp-RA	Scamp.a	Scamp-RB
SCAMP3	scamp	Scamp-RA	Scamp.a	Scamp-RB
SCAP	scap	SCAP.a	SCAP-RA
SCRIB	scrib	scrib-RL	scrib-RB	scrib-RI	scrib.h	scrib-RD	scrib-RC	scrib-RM	scrib-RA	scrib-RJ	scrib-RK	scrib.c	scrib.f	scrib-RH	scrib.k	scrib.j	scrib.d	scrib.i	scrib.l	scrib.e	scrib.b	scrib.g	scrib.a
SCYL1	scyl	scyl-RA	scyl.a	scyl-RB
SCYL2	scyl	scyl-RA	scyl.a	scyl-RB
SCYL3	scyl	scyl-RA	scyl.a	scyl-RB
SDHA	sdha	SdhA-RC	SdhA-RA	SdhA-RB	SdhA-RE33070
SDHB	sdhb	SdhB-RA	SdhB.a
SDHC	sdhc	SdhC.d	SdhC.b	SdhC.c	SdhC-RA	SdhC.a
SET	set	Set-RA
SLMO2	slmo	slmo-RC	slmo-RD	slmo-RA	slmo-RB
SMG5	smg	SmG-RA	SmG-RB	SmG.a
SMG7	smg	SmG-RA	SmG-RB	SmG.a
SMG8	smg	SmG-RA	SmG-RB	SmG.a
SNAP23	snap	Snap-RA	Snap.a
SNAP29	snap	Snap-RA	Snap.a
SNAP47	snap	Snap-RA	Snap.a
SNAPIN	snapin	snapin-RA
SNF8	snf	snf-RA
SOD1	sod	Sod-RA	Sod.c	Sod.b	Sod.a
SPAG7	spag	spag-RA
SPAG9	spag	spag-RA
SPEN	spen	spen-RB	spen-RE35117	spen-RA	spen.a	spen.e	spen.c	spen-RC	spen.b	spen.d	spen-IP15248
SRA1	sra	sra.a	sra.c	sra-RA	sra.b
SRP14	srp	srp-RD	srp.d	srp-RA	srp.c	srp-RB	srp.b	srp.a	srp.f	srp.e
SRP19	srp	srp-RD	srp.d	srp-RA	srp.c	srp-RB	srp.b	srp.a	srp.f	srp.e
SRP54	srp	srp-RD	srp.d	srp-RA	srp.c	srp-RB	srp.b	srp.a	srp.f	srp.e
SRP68	srp	srp-RD	srp.d	srp-RA	srp.c	srp-RB	srp.b	srp.a	srp.f	srp.e
SRP72	srp	srp-RD	srp.d	srp-RA	srp.c	srp-RB	srp.b	srp.a	srp.f	srp.e
SRP9	srp	srp-RD	srp.d	srp-RA	srp.c	srp-RB	srp.b	srp.a	srp.f	srp.e
SSRP1	ssrp	Ssrp-RA
ST7	st	st.b	st-RA	st.a
STAM	stam	Stam-RA
STAM2	stam	Stam-RA
STAU1	stau	stau-RA	stau.b	stau-RB	stau.a	stau.c	stau-RC
STAU2	stau	stau-RA	stau.b	stau-RB	stau.a	stau.c	stau-RC
STIM1	stim	Stim.a	Stim-MIP06449	Stim-RA	Stim-RB	Stim-RC
STIP1	stip	StIP-RA
SUB1	sub	sub-RA	sub.a
SUN2	sun	sun-RB	sun-RA	sun.a
TAZ	taz	Taz-RA	Taz.b	Taz.a	Taz-RC	Taz.c	Taz-RB
TEF	tef	tef-RA
TEX2	tex	tex-RA
TEX261	tex	tex-RA
TEX264	tex	tex-RA
TFAM	tfam	TFAM.c	TFAM.d	TFAM.a	TFAM.b	TFAM-RA	TFAM-RB
TLK1	tlk	tlk-RH	tlk-RF	tlk.h	tlk.c	tlk-RJ	tlk.f	tlk-RE	tlk.g	tlk.e	tlk-RB	tlk.i	tlk.b	tlk-RG	tlk-RI	tlk.j	tlk.d	tlk-RC	tlk.a
TOB1	tob	Tob.g	Tob-RA	Tob.e	Tob.h	Tob.i	Tob.d	Tob.c	Tob.f	Tob.j	Tob.b	Tob-RB	Tob-RD	Tob.l	Tob-RC	Tob.k	Tob.a
TOPORS	topors	Topors.a	Topors-RA
TPI1	tpi	Tpi-RA	Tpi.a	Tpi.b	Tpi-RB	Tpi-RC
TSG101	tsg	tsg-RA
TSR1	tsr	tsr-RA
TSR2	tsr	tsr-RA
TSR3	tsr	tsr-RA
UBL3	ubl	ubl-RA
UBL5	ubl	ubl-RA
UBL7	ubl	ubl-RA
UGP2	ugp	UGP-RE	UGP-RD	UGP-RA	UGP-RC
UNC50	unc	unc-RA
URI1	uri	uri-RA
USF1	usf	Usf-RB	Usf-RH36157
USF2	usf	Usf-RB	Usf-RH36157
USP10	usp	usp-RA
USP14	usp	usp-RA
USP16	usp	usp-RA
USP19	usp	usp-RA
USP22	usp	usp-RA
USP25	usp	usp-RA
USP33	usp	usp-RA
USP38	usp	usp-RA
USP39	usp	usp-RA
USP4	usp	usp-RA
USP47	usp	usp-RA
USP5	usp	usp-RA
USP7	usp	usp-RA
USP8	usp	usp-RA
WAC	wac	wac-RB	wac-RC
WIBG	wibg	wibg-RA
ZW10	zw	Zw-RA	Zw-RB	Zw.a
[truncated: 12 more columns]

## Sheet: notes
abbreviation:
HKG: house-keeping genes
Dme: Drosophila melanogaster
Human HKGs refer to Eisenberg and Levanon (2013).
Reference:
Eisenberg, Eli, Levanon, Erez Y. 2013. Human housekeeping genes, revisited. Trends in Genetics 29: 569-574.
